# Supplementary material for: Mefenacet [2-(1,3-benzothia­zol-2-yl­oxy)-N-methyl-N-phenyl­acetamide]
Source: Acta Crystallogr Sect E Struct Rep Online. 2010 Nov 13;66(Pt 12):o3153. doi: 10.1107/S1600536810044284 (PMC3011531; doi:10.1107/S1600536810044284)
Supplement: Supplementary file 1 [file e-66-o3153-sup1.cif]

##############################################################################
###                                                                        ###
###        Electronic paper (Acta Crystallographica Section E)             ###
###                                                                        ###
##############################################################################
#                                                                            #
# This CIF contains the data in a paper accepted for publication in Acta     #
# Crystallographica Section E. It conforms to the requirements of Notes      #
# for Authors for Section E, and has been peer reviewed under the auspices   #
# of the IUCr Commission on Journals.                                        #
#                                                                            #
# Full details of the Crystallographic Information File format               #
# are given in the paper "The Crystallographic Information File (CIF):       #
# a New Standard Archive File for Crystallography" by S. R. Hall, F. H.      #
# Allen and I. D. Brown [Acta Cryst. (1991), A47, 655-685].                  #
#                                                                            #
# The current version of the core CIF dictionary is obtainable from          #
# ftp://ftp.iucr.org/pub/cif_core.dic. The current version number is 2.4.    #
#                                                                            #
# Software is freely available for graphical display of the structure(s) in  #
# this CIF.  For information consult the CIF home page http://www.iucr.org/  #
# cif/home.html                                                              #
#                                                                            #
# This file may be used for bona fide research purposes within the           #
# scientific community so long as proper attribution is given to the journal # 
# article from which it was obtained.                                        #
#                                                                            #
##############################################################################
                                             
data_global
_audit_creation_method     'form.cif (version 2.0)'
_journal_data_validation_number     ?
_journal_date_recd_electronic     2010-10-25
_journal_date_accepted     2010-10-29
_journal_name_full     'Acta Crystallographica, Section E'
_journal_year     2010
_journal_volume     66
_journal_issue     12
_journal_page_first     o3153
_journal_page_last     o3153
_journal_paper_category     QO
_journal_coeditor_code     WN2417
loop_
    _publ_contact_author_name
    _publ_contact_author_address
    _publ_contact_author_email
    'Jineun Kim'
;
Department of Chemistry
Gyeongsang National University
Jinju 660-701
Republic of Korea
;
 jekim@gnu.ac.kr
    'Kim, Tae Ho'
;
Department of Chemistry and Research Institute of Natural Sciences
Gyeongsang National University
Jinju 660-701
Republic of Korea
;
 thkim@gnu.ac.kr
_publ_contact_author_fax     '+82-55-758-5532'
_publ_contact_author_phone     '+82-55-751-6024'
_publ_section_title
;
Mefenacet
[2-(1,3-benzothiazol-2-yloxy)-<i>N</i>-methyl-<i>N</i>-phenylacetamide]
;
loop_
    _publ_author_name
    _publ_author_address
    'Cheon, Sanghun'
;
Department of Chemistry and Research Institute of Natural Sciences
Gyeongsang National University,
Jinju 660-701, Republic of Korea
;
    'Kim, Tae Ho'
;
Department of Chemistry and Research Institute of Natural Sciences
Gyeongsang National University,
Jinju 660-701, Republic of Korea
;
    'Moon, Suk-Hee'
;
Subdivision of Food Science, Kyungnam College of Information and Technology,
Busan 616-701, Republic of Korea
;
    'Kim, Jineun'
;
Department of Chemistry and Research Institute of Natural Sciences
Gyeongsang National University,
Jinju 660-701, Republic of Korea
;
data_I
_audit_creation_method     SHELXTL
_chemical_name_systematic
;
2-(1,3-benzothiazol-2-yloxy)-<i>N</i>-methyl-<i>N</i>-phenylacetamide
;
_chemical_name_common     ?
_chemical_formula_moiety     'C16 H14 N2 O2 S'
_chemical_formula_sum     'C16 H14 N2 O2 S'
_chemical_formula_iupac     'C16 H14 N2 O2 S'
_chemical_formula_weight     298.35
_chemical_melting_point     ?
_symmetry_cell_setting     monoclinic
_symmetry_space_group_name_H-M     'P 21/c'
_symmetry_space_group_name_Hall     '-P 2ybc'
loop_
    _symmetry_equiv_pos_as_xyz
    'x, y, z'
    '-x, y+1/2, -z+1/2'
    '-x, -y, -z'
    'x, -y-1/2, z-1/2'
_cell_length_a     11.2708(6)
_cell_length_b     15.7112(9)
_cell_length_c     19.9579(8)
_cell_angle_alpha     90.00
_cell_angle_beta     122.997(2)
_cell_angle_gamma     90.00
_cell_volume     2964.0(3)
_cell_formula_units_Z     8
_cell_measurement_reflns_used     5175
_cell_measurement_theta_min     2.20
_cell_measurement_theta_max     25.26
_cell_measurement_temperature     173(2)
_exptl_crystal_description     block
_exptl_crystal_colour     colourless
_exptl_crystal_size_max     0.19
_exptl_crystal_size_mid     0.17
_exptl_crystal_size_min     0.09
_exptl_crystal_density_diffrn     1.337
_exptl_crystal_density_meas     ?
_exptl_crystal_density_method     'not measured'
_exptl_crystal_F_000     1248
_exptl_absorpt_coefficient_mu     0.224
_exptl_absorpt_correction_type     multi-scan
_exptl_absorpt_process_details     '(SADABS; Sheldrick, 1996)'
_exptl_absorpt_correction_T_min     0.9587
_exptl_absorpt_correction_T_max     0.9801
_exptl_special_details
;
;
_diffrn_ambient_temperature     173(2)
_diffrn_radiation_type     MoK\a
_diffrn_radiation_wavelength     0.71073
_diffrn_radiation_source     'fine-focus sealed tube'
_diffrn_radiation_monochromator     graphite
_diffrn_measurement_device_type     'Bruker APEXII CCD'
_diffrn_measurement_method     '\f and \w'
_diffrn_detector_area_resol_mean     ?
_diffrn_reflns_number     30345
_diffrn_reflns_av_R_equivalents     0.0454
_diffrn_reflns_av_sigmaI/netI     0.0412
_diffrn_reflns_theta_min     1.78
_diffrn_reflns_theta_max     28.29
_diffrn_reflns_theta_full     28.29
_diffrn_measured_fraction_theta_max     0.998
_diffrn_measured_fraction_theta_full     0.998
_diffrn_reflns_limit_h_min     -15
_diffrn_reflns_limit_h_max     15
_diffrn_reflns_limit_k_min     -18
_diffrn_reflns_limit_k_max     20
_diffrn_reflns_limit_l_min     -26
_diffrn_reflns_limit_l_max     26
_refine_special_details
;
Refinement of <i>F</i>^2^ against ALL reflections. The weighted <i>R</i>-factor
<i>wR</i> and goodness of fit <i>S</i> are based on <i>F</i>^2^, conventional
<i>R</i>-factors <i>R</i> are based on <i>F</i>, with <i>F</i> set to zero for
negative <i>F</i>^2^. The threshold expression of <i>F</i>^2^ >
\s(<i>F</i>^2^) is used only for calculating <i>R</i>-factors(gt) <i>etc</i>.
and is not relevant to the choice of reflections for refinement.
<i>R</i>-factors based on <i>F</i>^2^ are statistically about twice as large
as those based on <i>F</i>, and <i>R</i>- factors based on ALL data will be
even larger.
;
_reflns_number_total     7338
_reflns_number_gt     5174
_reflns_threshold_expression     I>2\s(I)
_refine_ls_structure_factor_coef     Fsqd
_refine_ls_matrix_type     full
_refine_ls_R_factor_all     0.0693
_refine_ls_R_factor_gt     0.0423
_refine_ls_wR_factor_gt     0.0952
_refine_ls_wR_factor_ref     0.1071
_refine_ls_goodness_of_fit_ref     1.024
_refine_ls_restrained_S_all     1.024
_refine_ls_number_reflns     7338
_refine_ls_number_parameters     381
_refine_ls_number_restraints     0
_refine_ls_hydrogen_treatment     constr
_refine_ls_weighting_scheme     calc
_refine_ls_weighting_details
         'calc w=1/[\s^2^(Fo^2^)+(0.0435P)^2^+0.7531P] where P=(Fo^2^+2Fc^2^)/3'
_atom_sites_solution_hydrogens     geom
_atom_sites_solution_primary     direct
_atom_sites_solution_secondary     difmap
_refine_ls_shift/su_max     0.001
_refine_ls_shift/su_mean     0.000
_refine_diff_density_max     0.268
_refine_diff_density_min     -0.284
_refine_ls_extinction_method     none
_refine_ls_extinction_coef     ?
loop_
    _atom_type_symbol
    _atom_type_description
    _atom_type_scat_dispersion_real
    _atom_type_scat_dispersion_imag
    _atom_type_scat_source
    'C' 'C' 0.0033 0.0016
                         'International Tables Vol C Tables 4.2.6.8 and 6.1.1.4'
    'H' 'H' 0.0000 0.0000
                         'International Tables Vol C Tables 4.2.6.8 and 6.1.1.4'
    'N' 'N' 0.0061 0.0033
                         'International Tables Vol C Tables 4.2.6.8 and 6.1.1.4'
    'O' 'O' 0.0106 0.0060
                         'International Tables Vol C Tables 4.2.6.8 and 6.1.1.4'
    'S' 'S' 0.1246 0.1234
                         'International Tables Vol C Tables 4.2.6.8 and 6.1.1.4'
_computing_data_collection     'APEX2 (Bruker, 2006)'
_computing_cell_refinement     'SAINT (Bruker, 2006)'
_computing_data_reduction     'SAINT (Bruker, 2006)'
_computing_structure_solution     'SHELXTL (Sheldrick, 2008)'
_computing_structure_refinement     'SHELXTL (Sheldrick, 2008)'
_computing_molecular_graphics
                     'SHELXTL (Sheldrick, 2008) and DIAMOND (Brandenburg, 1998)'
_computing_publication_material     'SHELXTL (Sheldrick, 2008)'
loop_
    _atom_site_type_symbol
    _atom_site_label
    _atom_site_fract_x
    _atom_site_fract_y
    _atom_site_fract_z
    _atom_site_U_iso_or_equiv
    _atom_site_adp_type
    _atom_site_calc_flag
    _atom_site_refinement_flags
    _atom_site_occupancy
    _atom_site_disorder_assembly
    _atom_site_disorder_group
    S S1 0.94569(4) 0.65520(3) 0.70419(3) 0.03607(12) Uani d . 1 . .
    S S2 0.21697(5) 0.53839(3) 0.15747(3) 0.03835(13) Uani d . 1 . .
    O O1 0.71887(12) 0.56299(8) 0.65599(8) 0.0371(3) Uani d . 1 . .
    O O2 0.53812(13) 0.61502(8) 0.50454(8) 0.0407(3) Uani d . 1 . .
    O O3 0.37291(13) 0.62655(7) 0.28811(7) 0.0358(3) Uani d . 1 . .
    O O4 0.30217(13) 0.78901(8) 0.29306(9) 0.0462(3) Uani d . 1 . .
    N N1 0.69842(14) 0.70886(9) 0.66837(9) 0.0310(3) Uani d . 1 . .
    N N2 0.34408(15) 0.59934(9) 0.51009(9) 0.0344(3) Uani d . 1 . .
    N N3 0.38648(14) 0.66403(9) 0.17928(8) 0.0310(3) Uani d . 1 . .
    N N4 0.52868(15) 0.83502(9) 0.36531(10) 0.0402(4) Uani d . 1 . .
    C C1 0.92417(17) 0.76410(11) 0.71071(10) 0.0289(4) Uani d . 1 . .
    C C2 1.02172(17) 0.82906(12) 0.73152(10) 0.0338(4) Uani d . 1 . .
    H H2 1.1156 0.8173 0.7462 0.041 Uiso calc R 1 . .
    C C3 0.97758(19) 0.91139(12) 0.73012(11) 0.0366(4) Uani d . 1 . .
    H H3 1.0418 0.9572 0.7434 0.044 Uiso calc R 1 . .
    C C4 0.84079(19) 0.92827(12) 0.70967(11) 0.0376(4) Uani d . 1 . .
    H H4 0.8133 0.9855 0.7096 0.045 Uiso calc R 1 . .
    C C5 0.74394(18) 0.86369(11) 0.68950(11) 0.0356(4) Uani d . 1 . .
    H H5 0.6508 0.8760 0.6759 0.043 Uiso calc R 1 . .
    C C6 0.78526(17) 0.78025(11) 0.68938(10) 0.0285(4) Uani d . 1 . .
    C C7 0.76859(17) 0.64308(11) 0.67289(10) 0.0304(4) Uani d . 1 . .
    C C8 0.57044(18) 0.55577(11) 0.62402(11) 0.0349(4) Uani d . 1 . .
    H H8A 0.5481 0.5861 0.6593 0.042 Uiso calc R 1 . .
    H H8B 0.5454 0.4950 0.6223 0.042 Uiso calc R 1 . .
    C C9 0.48359(18) 0.59301(10) 0.54072(10) 0.0311(4) Uani d . 1 . .
    C C10 0.2484(2) 0.62796(14) 0.42757(11) 0.0465(5) Uani d . 1 . .
    H H10A 0.3006 0.6636 0.4118 0.070 Uiso calc R 1 . .
    H H10B 0.1710 0.6610 0.4235 0.070 Uiso calc R 1 . .
    H H10C 0.2095 0.5784 0.3922 0.070 Uiso calc R 1 . .
    C C11 0.27959(17) 0.56221(11) 0.54862(10) 0.0324(4) Uani d . 1 . .
    C C12 0.2600(2) 0.61034(13) 0.59977(12) 0.0417(4) Uani d . 1 . .
    H H12 0.2915 0.6677 0.6111 0.050 Uiso calc R 1 . .
    C C13 0.1940(2) 0.57392(16) 0.63416(13) 0.0555(6) Uani d . 1 . .
    H H13 0.1807 0.6063 0.6698 0.067 Uiso calc R 1 . .
    C C14 0.1474(2) 0.49112(16) 0.61706(14) 0.0575(6) Uani d . 1 . .
    H H14 0.1009 0.4668 0.6404 0.069 Uiso calc R 1 . .
    C C15 0.1676(2) 0.44331(14) 0.56647(14) 0.0540(6) Uani d . 1 . .
    H H15 0.1361 0.3859 0.5553 0.065 Uiso calc R 1 . .
    C C16 0.2339(2) 0.47876(12) 0.53191(12) 0.0423(5) Uani d . 1 . .
    H H16 0.2481 0.4460 0.4968 0.051 Uiso calc R 1 . .
    C C17 0.23107(18) 0.56733(11) 0.07802(11) 0.0351(4) Uani d . 1 . .
    C C18 0.1640(2) 0.53245(13) 0.00209(13) 0.0489(5) Uani d . 1 . .
    H H18 0.1012 0.4856 -0.0126 0.059 Uiso calc R 1 . .
    C C19 0.1912(2) 0.56794(16) -0.05143(14) 0.0589(6) Uani d . 1 . .
    H H19 0.1450 0.5458 -0.1041 0.071 Uiso calc R 1 . .
    C C20 0.2847(3) 0.63537(15) -0.02975(13) 0.0555(6) Uani d . 1 . .
    H H20 0.3015 0.6584 -0.0679 0.067 Uiso calc R 1 . .
    C C21 0.3540(2) 0.66979(13) 0.04629(12) 0.0431(5) Uani d . 1 . .
    H H21 0.4188 0.7155 0.0610 0.052 Uiso calc R 1 . .
    C C22 0.32599(18) 0.63536(11) 0.10061(11) 0.0323(4) Uani d . 1 . .
    C C23 0.33790(17) 0.61924(10) 0.21272(10) 0.0300(4) Uani d . 1 . .
    C C24 0.48587(18) 0.68520(11) 0.33700(11) 0.0337(4) Uani d . 1 . .
    H H24A 0.5552 0.6842 0.3211 0.040 Uiso calc R 1 . .
    H H24B 0.5352 0.6675 0.3937 0.040 Uiso calc R 1 . .
    C C25 0.42889(18) 0.77450(11) 0.32799(11) 0.0335(4) Uani d . 1 . .
    C C26 0.4871(2) 0.92358(13) 0.36470(17) 0.0638(7) Uani d . 1 . .
    H H26A 0.4925 0.9557 0.3244 0.096 Uiso calc R 1 . .
    H H26B 0.5510 0.9490 0.4174 0.096 Uiso calc R 1 . .
    H H26C 0.3899 0.9252 0.3519 0.096 Uiso calc R 1 . .
    C C27 0.67722(18) 0.81716(11) 0.40232(11) 0.0333(4) Uani d . 1 . .
    C C28 0.73303(19) 0.81424(12) 0.35549(12) 0.0387(4) Uani d . 1 . .
    H H28 0.6737 0.8235 0.2995 0.046 Uiso calc R 1 . .
    C C29 0.87550(19) 0.79774(12) 0.39043(12) 0.0416(5) Uani d . 1 . .
    H H29 0.9141 0.7954 0.3584 0.050 Uiso calc R 1 . .
    C C30 0.9613(2) 0.78468(12) 0.47130(13) 0.0432(5) Uani d . 1 . .
    H H30 1.0592 0.7737 0.4953 0.052 Uiso calc R 1 . .
    C C31 0.9050(2) 0.78758(14) 0.51738(13) 0.0495(5) Uani d . 1 . .
    H H31 0.9646 0.7783 0.5733 0.059 Uiso calc R 1 . .
    C C32 0.7627(2) 0.80379(13) 0.48354(12) 0.0455(5) Uani d . 1 . .
    H H32 0.7245 0.8057 0.5158 0.055 Uiso calc R 1 . .
loop_
    _atom_site_aniso_label
    _atom_site_aniso_U_11
    _atom_site_aniso_U_22
    _atom_site_aniso_U_33
    _atom_site_aniso_U_12
    _atom_site_aniso_U_13
    _atom_site_aniso_U_23
    S1 0.0286(2) 0.0329(2) 0.0472(3) 0.00576(18) 0.0210(2) 0.0021(2)
    S2 0.0339(2) 0.0301(2) 0.0484(3) -0.00813(18) 0.0207(2) -0.0074(2)
    O1 0.0329(6) 0.0308(6) 0.0433(8) -0.0001(5) 0.0178(6) 0.0011(6)
    O2 0.0446(7) 0.0475(8) 0.0369(7) -0.0051(6) 0.0266(6) 0.0006(6)
    O3 0.0383(7) 0.0326(7) 0.0316(7) -0.0099(5) 0.0158(6) 0.0015(5)
    O4 0.0305(7) 0.0413(8) 0.0622(9) -0.0038(6) 0.0224(7) 0.0042(7)
    N1 0.0274(7) 0.0329(8) 0.0328(8) 0.0009(6) 0.0166(6) -0.0005(6)
    N2 0.0366(8) 0.0372(8) 0.0296(8) 0.0020(6) 0.0182(7) 0.0050(6)
    N3 0.0318(7) 0.0276(7) 0.0305(8) -0.0017(6) 0.0150(7) 0.0006(6)
    N4 0.0319(8) 0.0315(8) 0.0582(11) -0.0043(6) 0.0251(8) -0.0048(7)
    C1 0.0275(8) 0.0324(9) 0.0260(9) 0.0048(7) 0.0141(7) 0.0031(7)
    C2 0.0241(8) 0.0420(10) 0.0323(10) -0.0011(7) 0.0134(7) -0.0003(8)
    C3 0.0364(9) 0.0349(10) 0.0366(10) -0.0042(8) 0.0187(8) -0.0015(8)
    C4 0.0411(10) 0.0322(9) 0.0399(11) 0.0034(8) 0.0223(9) -0.0004(8)
    C5 0.0293(9) 0.0365(10) 0.0417(11) 0.0053(7) 0.0199(8) -0.0004(8)
    C6 0.0265(8) 0.0328(9) 0.0258(9) 0.0027(7) 0.0140(7) 0.0006(7)
    C7 0.0278(8) 0.0330(9) 0.0295(9) -0.0002(7) 0.0150(7) 0.0007(7)
    C8 0.0327(9) 0.0339(10) 0.0350(10) -0.0049(7) 0.0165(8) 0.0027(8)
    C9 0.0384(9) 0.0250(8) 0.0311(9) -0.0031(7) 0.0196(8) -0.0038(7)
    C10 0.0461(11) 0.0539(13) 0.0334(11) 0.0082(9) 0.0177(9) 0.0084(9)
    C11 0.0283(8) 0.0356(9) 0.0315(10) 0.0035(7) 0.0151(8) 0.0042(7)
    C12 0.0452(11) 0.0407(11) 0.0429(11) -0.0015(9) 0.0264(10) -0.0051(9)
    C13 0.0553(13) 0.0748(16) 0.0501(14) -0.0038(12) 0.0376(12) -0.0081(12)
    C14 0.0472(12) 0.0788(17) 0.0521(14) -0.0115(12) 0.0306(11) 0.0092(12)
    C15 0.0529(13) 0.0469(12) 0.0608(15) -0.0128(10) 0.0300(12) 0.0017(11)
    C16 0.0423(11) 0.0399(11) 0.0453(12) -0.0020(8) 0.0241(10) -0.0051(9)
    C17 0.0275(8) 0.0321(9) 0.0388(11) 0.0062(7) 0.0135(8) -0.0040(8)
    C18 0.0395(11) 0.0462(12) 0.0494(13) 0.0059(9) 0.0168(10) -0.0157(10)
    C19 0.0596(14) 0.0667(15) 0.0420(13) 0.0114(12) 0.0223(11) -0.0172(11)
    C20 0.0678(15) 0.0621(15) 0.0446(13) 0.0160(12) 0.0358(12) 0.0015(11)
    C21 0.0487(11) 0.0435(11) 0.0429(12) 0.0087(9) 0.0287(10) 0.0040(9)
    C22 0.0307(8) 0.0294(9) 0.0328(10) 0.0071(7) 0.0147(8) 0.0001(7)
    C23 0.0269(8) 0.0242(8) 0.0331(10) -0.0015(6) 0.0125(7) 0.0006(7)
    C24 0.0317(9) 0.0327(9) 0.0280(9) -0.0070(7) 0.0107(8) 0.0016(7)
    C25 0.0325(9) 0.0352(10) 0.0351(10) -0.0056(7) 0.0199(8) 0.0019(8)
    C26 0.0457(12) 0.0342(11) 0.114(2) -0.0049(9) 0.0448(14) -0.0109(12)
    C27 0.0303(9) 0.0295(9) 0.0397(11) -0.0070(7) 0.0187(8) -0.0045(8)
    C28 0.0376(10) 0.0405(10) 0.0360(11) -0.0051(8) 0.0187(9) 0.0042(8)
    C29 0.0371(10) 0.0460(11) 0.0475(12) -0.0053(8) 0.0268(10) 0.0003(9)
    C30 0.0320(10) 0.0363(10) 0.0516(13) -0.0067(8) 0.0165(9) -0.0053(9)
    C31 0.0445(11) 0.0561(13) 0.0308(11) -0.0048(10) 0.0095(9) -0.0039(9)
    C32 0.0510(12) 0.0508(12) 0.0408(12) -0.0065(10) 0.0289(10) -0.0090(9)
_geom_special_details
;
All e.s.d.'s (except the e.s.d. in the dihedral angle between two l.s. planes)
are estimated using the full covariance matrix. The cell e.s.d.'s are taken
into account individually in the estimation of e.s.d.'s in distances, angles
and torsion angles; correlations between e.s.d.'s in cell parameters are only
used when they are defined by crystal symmetry. An approximate (isotropic)
treatment of cell e.s.d.'s is used for estimating e.s.d.'s involving l.s.
planes.
;
loop_
    _geom_bond_atom_site_label_1
    _geom_bond_atom_site_label_2
    _geom_bond_site_symmetry_2
    _geom_bond_distance
    _geom_bond_publ_flag
    S1 C1 . 1.7428(17) ?
    S1 C7 . 1.7472(17) ?
    S2 C17 . 1.738(2) ?
    S2 C23 . 1.7465(17) ?
    O1 C7 . 1.344(2) ?
    O1 C8 . 1.434(2) ?
    O2 C9 . 1.226(2) ?
    O3 C23 . 1.336(2) ?
    O3 C24 . 1.438(2) ?
    O4 C25 . 1.222(2) ?
    N1 C7 . 1.274(2) ?
    N1 C6 . 1.395(2) ?
    N2 C9 . 1.345(2) ?
    N2 C11 . 1.438(2) ?
    N2 C10 . 1.464(2) ?
    N3 C23 . 1.280(2) ?
    N3 C22 . 1.403(2) ?
    N4 C25 . 1.346(2) ?
    N4 C27 . 1.442(2) ?
    N4 C26 . 1.466(2) ?
    C1 C2 . 1.388(2) ?
    C1 C6 . 1.404(2) ?
    C2 C3 . 1.381(2) ?
    C2 H2 . 0.9500 ?
    C3 C4 . 1.389(2) ?
    C3 H3 . 0.9500 ?
    C4 C5 . 1.380(3) ?
    C4 H4 . 0.9500 ?
    C5 C6 . 1.392(2) ?
    C5 H5 . 0.9500 ?
    C8 C9 . 1.514(2) ?
    C8 H8A . 0.9900 ?
    C8 H8B . 0.9900 ?
    C10 H10A . 0.9800 ?
    C10 H10B . 0.9800 ?
    C10 H10C . 0.9800 ?
    C11 C16 . 1.381(3) ?
    C11 C12 . 1.381(3) ?
    C12 C13 . 1.382(3) ?
    C12 H12 . 0.9500 ?
    C13 C14 . 1.375(3) ?
    C13 H13 . 0.9500 ?
    C14 C15 . 1.374(3) ?
    C14 H14 . 0.9500 ?
    C15 C16 . 1.380(3) ?
    C15 H15 . 0.9500 ?
    C16 H16 . 0.9500 ?
    C17 C18 . 1.386(3) ?
    C17 C22 . 1.402(2) ?
    C18 C19 . 1.380(3) ?
    C18 H18 . 0.9500 ?
    C19 C20 . 1.387(3) ?
    C19 H19 . 0.9500 ?
    C20 C21 . 1.384(3) ?
    C20 H20 . 0.9500 ?
    C21 C22 . 1.393(3) ?
    C21 H21 . 0.9500 ?
    C24 C25 . 1.512(2) ?
    C24 H24A . 0.9900 ?
    C24 H24B . 0.9900 ?
    C26 H26A . 0.9800 ?
    C26 H26B . 0.9800 ?
    C26 H26C . 0.9800 ?
    C27 C32 . 1.378(3) ?
    C27 C28 . 1.383(2) ?
    C28 C29 . 1.383(3) ?
    C28 H28 . 0.9500 ?
    C29 C30 . 1.372(3) ?
    C29 H29 . 0.9500 ?
    C30 C31 . 1.373(3) ?
    C30 H30 . 0.9500 ?
    C31 C32 . 1.383(3) ?
    C31 H31 . 0.9500 ?
    C32 H32 . 0.9500 ?
loop_
    _geom_angle_atom_site_label_1
    _geom_angle_atom_site_label_2
    _geom_angle_atom_site_label_3
    _geom_angle_site_symmetry_1
    _geom_angle_site_symmetry_3
    _geom_angle
    _geom_angle_publ_flag
    C1 S1 C7 . . 87.44(8) ?
    C17 S2 C23 . . 87.60(9) ?
    C7 O1 C8 . . 114.32(13) ?
    C23 O3 C24 . . 115.36(13) ?
    C7 N1 C6 . . 108.91(14) ?
    C9 N2 C11 . . 122.22(14) ?
    C9 N2 C10 . . 119.78(15) ?
    C11 N2 C10 . . 116.67(14) ?
    C23 N3 C22 . . 108.79(14) ?
    C25 N4 C27 . . 122.21(15) ?
    C25 N4 C26 . . 119.92(16) ?
    C27 N4 C26 . . 117.75(15) ?
    C2 C1 C6 . . 121.92(16) ?
    C2 C1 S1 . . 128.66(13) ?
    C6 C1 S1 . . 109.41(12) ?
    C3 C2 C1 . . 117.71(15) ?
    C3 C2 H2 . . 121.1 ?
    C1 C2 H2 . . 121.1 ?
    C2 C3 C4 . . 121.00(17) ?
    C2 C3 H3 . . 119.5 ?
    C4 C3 H3 . . 119.5 ?
    C5 C4 C3 . . 121.36(17) ?
    C5 C4 H4 . . 119.3 ?
    C3 C4 H4 . . 119.3 ?
    C4 C5 C6 . . 118.74(16) ?
    C4 C5 H5 . . 120.6 ?
    C6 C5 H5 . . 120.6 ?
    C5 C6 N1 . . 125.27(15) ?
    C5 C6 C1 . . 119.25(15) ?
    N1 C6 C1 . . 115.47(14) ?
    N1 C7 O1 . . 125.72(15) ?
    N1 C7 S1 . . 118.76(13) ?
    O1 C7 S1 . . 115.52(12) ?
    O1 C8 C9 . . 110.98(14) ?
    O1 C8 H8A . . 109.4 ?
    C9 C8 H8A . . 109.4 ?
    O1 C8 H8B . . 109.4 ?
    C9 C8 H8B . . 109.4 ?
    H8A C8 H8B . . 108.0 ?
    O2 C9 N2 . . 123.28(16) ?
    O2 C9 C8 . . 121.62(16) ?
    N2 C9 C8 . . 115.11(14) ?
    N2 C10 H10A . . 109.5 ?
    N2 C10 H10B . . 109.5 ?
    H10A C10 H10B . . 109.5 ?
    N2 C10 H10C . . 109.5 ?
    H10A C10 H10C . . 109.5 ?
    H10B C10 H10C . . 109.5 ?
    C16 C11 C12 . . 120.63(17) ?
    C16 C11 N2 . . 119.09(16) ?
    C12 C11 N2 . . 120.25(16) ?
    C11 C12 C13 . . 119.13(19) ?
    C11 C12 H12 . . 120.4 ?
    C13 C12 H12 . . 120.4 ?
    C14 C13 C12 . . 120.3(2) ?
    C14 C13 H13 . . 119.8 ?
    C12 C13 H13 . . 119.8 ?
    C15 C14 C13 . . 120.40(19) ?
    C15 C14 H14 . . 119.8 ?
    C13 C14 H14 . . 119.8 ?
    C14 C15 C16 . . 119.9(2) ?
    C14 C15 H15 . . 120.0 ?
    C16 C15 H15 . . 120.0 ?
    C15 C16 C11 . . 119.62(19) ?
    C15 C16 H16 . . 120.2 ?
    C11 C16 H16 . . 120.2 ?
    C18 C17 C22 . . 121.31(19) ?
    C18 C17 S2 . . 128.87(16) ?
    C22 C17 S2 . . 109.82(13) ?
    C19 C18 C17 . . 117.9(2) ?
    C19 C18 H18 . . 121.1 ?
    C17 C18 H18 . . 121.1 ?
    C18 C19 C20 . . 121.3(2) ?
    C18 C19 H19 . . 119.4 ?
    C20 C19 H19 . . 119.4 ?
    C21 C20 C19 . . 121.3(2) ?
    C21 C20 H20 . . 119.3 ?
    C19 C20 H20 . . 119.3 ?
    C20 C21 C22 . . 118.0(2) ?
    C20 C21 H21 . . 121.0 ?
    C22 C21 H21 . . 121.0 ?
    C21 C22 C17 . . 120.17(17) ?
    C21 C22 N3 . . 124.66(17) ?
    C17 C22 N3 . . 115.17(16) ?
    N3 C23 O3 . . 126.29(15) ?
    N3 C23 S2 . . 118.62(14) ?
    O3 C23 S2 . . 115.07(12) ?
    O3 C24 C25 . . 110.61(14) ?
    O3 C24 H24A . . 109.5 ?
    C25 C24 H24A . . 109.5 ?
    O3 C24 H24B . . 109.5 ?
    C25 C24 H24B . . 109.5 ?
    H24A C24 H24B . . 108.1 ?
    O4 C25 N4 . . 123.28(17) ?
    O4 C25 C24 . . 121.98(15) ?
    N4 C25 C24 . . 114.64(15) ?
    N4 C26 H26A . . 109.5 ?
    N4 C26 H26B . . 109.5 ?
    H26A C26 H26B . . 109.5 ?
    N4 C26 H26C . . 109.5 ?
    H26A C26 H26C . . 109.5 ?
    H26B C26 H26C . . 109.5 ?
    C32 C27 C28 . . 120.39(17) ?
    C32 C27 N4 . . 120.35(16) ?
    C28 C27 N4 . . 119.26(17) ?
    C27 C28 C29 . . 119.74(18) ?
    C27 C28 H28 . . 120.1 ?
    C29 C28 H28 . . 120.1 ?
    C30 C29 C28 . . 120.13(18) ?
    C30 C29 H29 . . 119.9 ?
    C28 C29 H29 . . 119.9 ?
    C29 C30 C31 . . 119.76(18) ?
    C29 C30 H30 . . 120.1 ?
    C31 C30 H30 . . 120.1 ?
    C30 C31 C32 . . 120.97(19) ?
    C30 C31 H31 . . 119.5 ?
    C32 C31 H31 . . 119.5 ?
    C27 C32 C31 . . 119.01(18) ?
    C27 C32 H32 . . 120.5 ?
    C31 C32 H32 . . 120.5 ?
loop_
    _geom_torsion_atom_site_label_1
    _geom_torsion_atom_site_label_2
    _geom_torsion_atom_site_label_3
    _geom_torsion_atom_site_label_4
    _geom_torsion_site_symmetry_1
    _geom_torsion_site_symmetry_2
    _geom_torsion_site_symmetry_3
    _geom_torsion_site_symmetry_4
    _geom_torsion
    _geom_torsion_publ_flag
    C7 S1 C1 C2 . . . . -178.11(17) ?
    C7 S1 C1 C6 . . . . 0.69(13) ?
    C6 C1 C2 C3 . . . . -0.5(3) ?
    S1 C1 C2 C3 . . . . 178.19(14) ?
    C1 C2 C3 C4 . . . . 0.9(3) ?
    C2 C3 C4 C5 . . . . -0.5(3) ?
    C3 C4 C5 C6 . . . . -0.4(3) ?
    C4 C5 C6 N1 . . . . -178.22(16) ?
    C4 C5 C6 C1 . . . . 0.8(3) ?
    C7 N1 C6 C5 . . . . 178.35(17) ?
    C7 N1 C6 C1 . . . . -0.7(2) ?
    C2 C1 C6 C5 . . . . -0.4(3) ?
    S1 C1 C6 C5 . . . . -179.29(13) ?
    C2 C1 C6 N1 . . . . 178.75(15) ?
    S1 C1 C6 N1 . . . . -0.15(19) ?
    C6 N1 C7 O1 . . . . -179.10(16) ?
    C6 N1 C7 S1 . . . . 1.35(19) ?
    C8 O1 C7 N1 . . . . 5.5(2) ?
    C8 O1 C7 S1 . . . . -174.96(12) ?
    C1 S1 C7 N1 . . . . -1.25(15) ?
    C1 S1 C7 O1 . . . . 179.15(14) ?
    C7 O1 C8 C9 . . . . 69.22(18) ?
    C11 N2 C9 O2 . . . . 170.94(16) ?
    C10 N2 C9 O2 . . . . 4.6(3) ?
    C11 N2 C9 C8 . . . . -8.7(2) ?
    C10 N2 C9 C8 . . . . -175.05(16) ?
    O1 C8 C9 O2 . . . . 8.8(2) ?
    O1 C8 C9 N2 . . . . -171.57(14) ?
    C9 N2 C11 C16 . . . . -87.7(2) ?
    C10 N2 C11 C16 . . . . 79.1(2) ?
    C9 N2 C11 C12 . . . . 94.2(2) ?
    C10 N2 C11 C12 . . . . -99.0(2) ?
    C16 C11 C12 C13 . . . . 0.0(3) ?
    N2 C11 C12 C13 . . . . 178.08(17) ?
    C11 C12 C13 C14 . . . . -0.6(3) ?
    C12 C13 C14 C15 . . . . 0.9(4) ?
    C13 C14 C15 C16 . . . . -0.6(3) ?
    C14 C15 C16 C11 . . . . 0.1(3) ?
    C12 C11 C16 C15 . . . . 0.2(3) ?
    N2 C11 C16 C15 . . . . -177.86(18) ?
    C23 S2 C17 C18 . . . . 179.84(17) ?
    C23 S2 C17 C22 . . . . 0.07(13) ?
    C22 C17 C18 C19 . . . . -1.3(3) ?
    S2 C17 C18 C19 . . . . 178.94(15) ?
    C17 C18 C19 C20 . . . . 1.2(3) ?
    C18 C19 C20 C21 . . . . -0.2(3) ?
    C19 C20 C21 C22 . . . . -0.7(3) ?
    C20 C21 C22 C17 . . . . 0.6(3) ?
    C20 C21 C22 N3 . . . . -179.19(17) ?
    C18 C17 C22 C21 . . . . 0.4(3) ?
    S2 C17 C22 C21 . . . . -179.77(13) ?
    C18 C17 C22 N3 . . . . -179.76(15) ?
    S2 C17 C22 N3 . . . . 0.03(18) ?
    C23 N3 C22 C21 . . . . 179.63(16) ?
    C23 N3 C22 C17 . . . . -0.2(2) ?
    C22 N3 C23 O3 . . . . 178.61(15) ?
    C22 N3 C23 S2 . . . . 0.22(18) ?
    C24 O3 C23 N3 . . . . -6.3(2) ?
    C24 O3 C23 S2 . . . . 172.16(11) ?
    C17 S2 C23 N3 . . . . -0.18(14) ?
    C17 S2 C23 O3 . . . . -178.75(13) ?
    C23 O3 C24 C25 . . . . 86.56(17) ?
    C27 N4 C25 O4 . . . . -176.47(17) ?
    C26 N4 C25 O4 . . . . -0.5(3) ?
    C27 N4 C25 C24 . . . . 7.3(2) ?
    C26 N4 C25 C24 . . . . -176.75(18) ?
    O3 C24 C25 O4 . . . . 10.1(2) ?
    O3 C24 C25 N4 . . . . -173.56(15) ?
    C25 N4 C27 C32 . . . . -98.8(2) ?
    C26 N4 C27 C32 . . . . 85.1(2) ?
    C25 N4 C27 C28 . . . . 81.6(2) ?
    C26 N4 C27 C28 . . . . -94.4(2) ?
    C32 C27 C28 C29 . . . . 0.1(3) ?
    N4 C27 C28 C29 . . . . 179.57(16) ?
    C27 C28 C29 C30 . . . . -0.3(3) ?
    C28 C29 C30 C31 . . . . 0.4(3) ?
    C29 C30 C31 C32 . . . . -0.2(3) ?
    C28 C27 C32 C31 . . . . 0.1(3) ?
    N4 C27 C32 C31 . . . . -179.41(17) ?
    C30 C31 C32 C27 . . . . 0.0(3) ?
loop_
    _geom_hbond_atom_site_label_D
    _geom_hbond_atom_site_label_H
    _geom_hbond_atom_site_label_A
    _geom_hbond_site_symmetry_D
    _geom_hbond_site_symmetry_H
    _geom_hbond_site_symmetry_A
    _geom_hbond_distance_DH
    _geom_hbond_distance_HA
    _geom_hbond_distance_DA
    _geom_hbond_angle_DHA
    _geom_hbond_publ_flag
    C2 H2 O4 . . 4_676 0.95 2.44 3.273(2) 146.6 y
    C8 H8B O3 . . 3_666 0.99 2.43 3.235(2) 138.2 y
    C24 H24B O2 . . . 0.99 2.35 3.256(2) 152.5 y
    C15 H15 Cg1 . . 3_666 0.95 2.97 3.84 153.5 y
    C26 H26B Cg2 . . 2_655 0.98 3.00 3.74 134.1 y
    C29 H29 Cg3 . . 4_575 0.95 2.95 3.74 140.7 y
    C30 H30 Cg2 . . 4_676 0.95 2.80 3.42 124.0 y
