# Supplementary material for: Mefenacet [2-(1,3-benzothia­zol-2-yl­oxy)-N-methyl-N-phenyl­acetamide]
Source: Acta Crystallogr Sect E Struct Rep Online. 2010 Nov 13;66(Pt 12):o3153. doi: 10.1107/S1600536810044284 (PMC3011531; doi:10.1107/S1600536810044284)
Supplement: Supplementary file 2 [file e-66-o3153-Isup2.hkl]

# 
# h,k,l, Fc-squared, Fo-squared, sigma(Fo-squared) and status flag 
# 
data_I
_shelx_title ' JK158 in P2(1)/n            New: P21/c' 
_shelx_refln_list_code          4 
_shelx_F_calc_maximum      293.60 
_exptl_crystal_F_000      1248.00 
_reflns_d_resolution_high  0.7498 
 
loop_ 
 _symmetry_equiv_pos_as_xyz 
 'x, y, z' 
 '-x, y+1/2, -z+1/2' 
 '-x, -y, -z' 
 'x, -y-1/2, z-1/2' 
 
_cell_length_a    11.2708 
_cell_length_b    15.7112 
_cell_length_c    19.9579 
_cell_angle_alpha  90.000 
_cell_angle_beta  122.997 
_cell_angle_gamma  90.000 
 
_shelx_F_squared_multiplier     1.000 
 
loop_ 
 _refln_index_h 
 _refln_index_k 
 _refln_index_l 
 _refln_F_squared_calc 
 _refln_F_squared_meas 
 _refln_F_squared_sigma 
 _refln_observed_status 
   1   0   0     1311.58     1445.69     22.44 o 
   2   0   0    32157.55    33128.18    458.48 o 
   3   0   0        0.79        5.17      3.57 o 
   4   0   0    16211.00    16650.67    237.67 o 
   5   0   0      432.99      580.12     21.36 o 
   6   0   0        7.46       54.59     18.57 o 
   7   0   0     1507.50     1575.85     37.52 o 
   8   0   0      113.24      118.24     12.33 o 
   9   0   0       20.52       30.53     13.17 o 
  10   0   0      269.77      271.37     19.36 o 
  11   0   0      471.73      523.44     48.51 o 
  12   0   0       63.32       88.60     24.91 o 
   1   1   0       53.12       47.57      2.56 o 
   2   1   0    29478.88    29556.88    289.55 o 
   3   1   0     1370.12     1465.17     19.38 o 
   4   1   0     1197.16     1232.12     18.52 o 
   5   1   0     7216.29     7488.13     81.62 o 
   6   1   0       95.08       92.45      6.50 o 
   7   1   0       86.94       78.06      8.30 o 
   8   1   0       13.94        4.46      6.23 o 
   9   1   0        1.74       -5.48      5.48 o 
  10   1   0        4.09        8.28      8.06 o 
  11   1   0       74.47       97.25     12.73 o 
  12   1   0      117.53      115.37     18.23 o 
   0   2   0      519.03      644.77     18.33 o 
   1   2   0        2.47        6.47      1.26 o 
   2   2   0    10769.27    10883.36    119.39 o 
   3   2   0    19451.21    19558.56    194.50 o 
   4   2   0      373.92      350.16      8.80 o 
   5   2   0     4669.05     4954.17     57.15 o 
   6   2   0      336.88      341.96     10.85 o 
   7   2   0        0.95       -0.29      4.41 o 
   8   2   0      178.91      152.53      9.48 o 
   9   2   0       50.87       61.12      7.69 o 
  10   2   0        3.97        6.25      8.45 o 
  11   2   0       13.94       15.53      9.25 o 
  12   2   0       10.56       17.95     17.77 o 
   1   3   0    26994.61    27636.76    267.41 o 
   2   3   0      519.37      508.18      7.50 o 
   3   3   0     4707.92     4530.07     54.08 o 
   4   3   0      532.91      652.91     12.18 o 
   5   3   0      188.18      221.13      7.92 o 
   6   3   0     2259.35     2362.43     33.34 o 
   7   3   0      141.89      167.60     10.00 o 
   8   3   0     1946.57     1777.93     34.74 o 
   9   3   0        3.44        5.21      7.61 o 
  10   3   0       21.18       34.64      9.50 o 
  11   3   0      101.70       84.23     12.60 o 
  12   3   0       29.62       52.55     14.45 o 
   0   4   0    16498.76    17222.18    243.73 o 
   1   4   0    11892.54    12548.52    164.43 o 
   2   4   0      407.98      478.37      9.86 o 
   3   4   0     6723.36     6731.94     84.85 o 
   4   4   0      591.36      658.50     12.46 o 
   5   4   0      315.29      300.63      9.94 o 
   6   4   0      416.67      473.30     12.99 o 
   7   4   0      509.60      512.30     14.12 o 
   8   4   0      278.22      312.43     14.67 o 
   9   4   0      305.42      352.01     16.47 o 
  10   4   0      616.22      621.06     22.88 o 
  11   4   0       30.49       15.83     11.30 o 
  12   4   0       24.23       33.88     13.68 o 
   1   5   0        1.26        5.22      2.57 o 
   2   5   0     4284.90     4252.85     52.03 o 
   3   5   0     1408.83     1467.51     23.03 o 
   4   5   0     2007.59     2040.96     43.50 o 
   5   5   0     4867.59     4825.72     56.37 o 
   6   5   0      529.44      529.02     13.41 o 
   7   5   0      359.46      341.09     18.88 o 
   8   5   0      591.33      515.44     19.64 o 
   9   5   0        5.32        7.76      8.92 o 
  10   5   0       17.99       31.77     11.74 o 
  11   5   0        0.05       -4.22      9.99 o 
  12   5   0      267.71      272.56     22.70 o 
   0   6   0      338.09      302.14     19.53 o 
   1   6   0      206.70      189.82      6.44 o 
   2   6   0      193.72      219.35      5.35 o 
   3   6   0     1951.10     1955.38     29.94 o 
   4   6   0       74.36       66.34      5.62 o 
   5   6   0       33.08       35.07      6.58 o 
   6   6   0       80.28       96.76      8.46 o 
   7   6   0      263.78      249.51     12.87 o 
   8   6   0       57.79       75.69     12.78 o 
   9   6   0       62.67       71.45     12.18 o 
  10   6   0      287.40      285.27     19.76 o 
  11   6   0      249.09      222.98     22.03 o 
  12   6   0       37.85       57.18     21.34 o 
   1   7   0     1439.30     1674.36     22.62 o 
   2   7   0     1826.66     1985.38     31.51 o 
   3   7   0        5.38        0.54      4.01 o 
   4   7   0     1850.21     1702.90     32.73 o 
   5   7   0        1.87       -4.08      4.96 o 
   6   7   0      872.40      869.67     23.87 o 
   7   7   0        9.03       34.10      9.40 o 
   8   7   0      124.80      150.11     14.14 o 
   9   7   0       57.14       67.65     15.21 o 
  10   7   0       15.12       16.45     10.57 o 
  11   7   0      382.00      435.97     25.73 o 
   0   8   0     6013.61     6320.04     97.37 o 
   1   8   0       46.03       31.92      3.84 o 
   2   8   0      451.15      465.47      9.23 o 
   3   8   0      963.38      986.48     23.83 o 
   4   8   0     1043.32     1097.63     20.71 o 
   5   8   0        0.36       -3.43      4.44 o 
   6   8   0      280.76      300.46     18.81 o 
   7   8   0      230.87      215.86     14.98 o 
   8   8   0       53.49       59.91     11.18 o 
   9   8   0       84.27       82.31     13.30 o 
  10   8   0      348.00      350.34     27.29 o 
  11   8   0        5.56       -3.10     11.07 o 
   1   9   0     1802.27     1694.19     30.45 o 
   2   9   0      204.71      246.95      7.09 o 
   3   9   0      590.50      564.77     25.49 o 
   4   9   0        1.30       -6.05      6.05 o 
   5   9   0      710.99      703.98     28.77 o 
   6   9   0        8.28       10.25      8.13 o 
   7   9   0       15.17        9.63      8.31 o 
   8   9   0       23.52       31.08      9.71 o 
   9   9   0       21.24        7.17      9.23 o 
  10   9   0      306.64      343.00     22.59 o 
  11   9   0       30.48       22.51     14.88 o 
   0  10   0      925.13      956.76     24.11 o 
   1  10   0      802.52      774.47     15.24 o 
   2  10   0      146.85      140.74     13.36 o 
   3  10   0       33.14       33.22      7.56 o 
   4  10   0       95.91       79.55      9.91 o 
   5  10   0     1043.08     1037.19     28.68 o 
   6  10   0      663.55      639.40     24.72 o 
   7  10   0      437.67      417.86     20.78 o 
   8  10   0      355.15      358.93     20.42 o 
   9  10   0      123.16      105.32     15.96 o 
  10  10   0       64.75      105.57     15.93 o 
  11  10   0        8.02        6.04     12.01 o 
   1  11   0      184.06      177.66      7.58 o 
   2  11   0        0.10        4.66      4.05 o 
   3  11   0      102.57      108.64     10.88 o 
   4  11   0      373.47      335.50     16.75 o 
   5  11   0      164.98      152.10     13.11 o 
   6  11   0       73.64       74.73     11.40 o 
   7  11   0      220.42      186.56     18.45 o 
   8  11   0       27.61       34.39     10.93 o 
   9  11   0        0.14        7.06     10.11 o 
  10  11   0       45.15       44.91     13.94 o 
   0  12   0      894.29      899.06     24.69 o 
   1  12   0       33.05       37.36      9.77 o 
   2  12   0     4987.04     4597.09     72.85 o 
   3  12   0        9.57       29.22      8.41 o 
   4  12   0       15.43       25.37      8.24 o 
   5  12   0       25.67       46.11     10.05 o 
   6  12   0      298.96      300.22     20.13 o 
   7  12   0        6.31       -0.99     17.38 o 
   8  12   0       14.48       13.16      9.65 o 
   9  12   0      460.33      521.78     26.75 o 
  10  12   0       56.34       47.69     13.94 o 
   1  13   0       32.04       28.58      8.16 o 
   2  13   0       99.00      104.98     10.94 o 
   3  13   0       74.72       63.80      9.93 o 
   4  13   0       44.49       16.60     10.61 o 
   5  13   0        1.24       -2.12      7.52 o 
   6  13   0        3.42       -2.77      8.05 o 
   7  13   0       63.51       61.45     12.41 o 
   8  13   0        7.65       -1.70      9.04 o 
   9  13   0       36.99       49.78     15.06 o 
   0  14   0      260.06      317.71     20.31 o 
   1  14   0      328.02      292.70     18.03 o 
   2  14   0       34.47       22.37      7.92 o 
   3  14   0       78.69      102.85     13.41 o 
   4  14   0        0.23       -3.57     11.81 o 
   5  14   0      238.39      234.91     16.71 o 
   6  14   0       84.60       65.82     12.26 o 
   7  14   0      163.01      204.84     17.68 o 
   8  14   0      132.36      136.22     16.63 o 
   9  14   0      162.42      175.10     21.33 o 
   1  15   0      402.90      358.42     21.24 o 
   2  15   0      694.75      760.01     29.57 o 
   3  15   0        0.26       -9.41      9.41 o 
   4  15   0      148.14      150.73     14.02 o 
   5  15   0      237.94      245.02     17.46 o 
   6  15   0     1048.50     1064.34     34.27 o 
   7  15   0        7.60        2.05      9.68 o 
   8  15   0       12.87        6.60     10.81 o 
   0  16   0      173.73      217.52     35.62 o 
   1  16   0      550.30      566.68     25.87 o 
   2  16   0      531.55      541.96     47.18 o 
   3  16   0        1.58       -8.44      8.44 o 
   4  16   0       55.14       78.83     12.43 o 
   5  16   0      181.53      200.85     17.40 o 
   6  16   0       20.36       12.48     12.47 o 
   7  16   0      331.36      362.91     23.10 o 
   8  16   0       88.37      119.46     20.09 o 
   1  17   0      236.83      198.02     25.42 o 
   2  17   0        8.41       16.81      9.68 o 
   3  17   0      351.71      290.78     40.25 o 
   4  17   0      191.28      191.22     19.37 o 
   5  17   0       80.87       75.41     13.58 o 
   6  17   0        0.00       -4.39     10.57 o 
   7  17   0      146.45      156.68     18.07 o 
   0  18   0       78.90      137.18     31.83 o 
   1  18   0       24.17       23.49     15.97 o 
   2  18   0      198.87      216.54     31.45 o 
   3  18   0       76.03       89.04     15.14 o 
   4  18   0       72.43       85.13     24.95 o 
   5  18   0       29.36       56.04     14.56 o 
   6  18   0        0.09      -10.60     12.14 o 
   1  19   0        3.29       21.98     17.15 o 
   2  19   0       48.85       37.66     18.97 o 
   3  19   0       60.86      104.36     23.13 o 
   4  19   0      190.25      222.77     22.15 o 
   5  19   0        0.05       -1.35     11.70 o 
   0  20   0       44.82       53.81     28.80 o 
   1  20   0      100.12      102.60     23.63 o 
   2  20   0       27.54       36.72     30.32 o 
   3  20   0        0.00        1.97     18.19 o 
 -12   1   1      123.56      118.42     20.29 o 
 -11   1   1       22.46       16.63      9.36 o 
 -10   1   1      556.85      559.53     18.18 o 
  -9   1   1      168.90      175.09     10.61 o 
  -8   1   1      676.66      644.25     17.08 o 
  -7   1   1      644.29      641.91     19.88 o 
  -6   1   1     2527.61     2231.70     31.52 o 
  -5   1   1     4495.25     4639.20     53.56 o 
  -4   1   1      158.27      180.65      6.23 o 
  -3   1   1      152.24      172.31      5.71 o 
  -2   1   1     9410.29     9572.95    104.84 o 
  -1   1   1    13660.51    13644.98    125.08 o 
   0   1   1      788.36      795.20      7.85 o 
   1   1   1      745.64      765.14      9.27 o 
   2   1   1     2676.19     2806.98     31.63 o 
   3   1   1       35.72       50.55      3.78 o 
   4   1   1     1723.26     1769.78     24.38 o 
   5   1   1      234.05      209.39      8.11 o 
   6   1   1      634.93      526.71     19.66 o 
   7   1   1      227.47      232.88     10.49 o 
   8   1   1      359.03      347.04     13.15 o 
   9   1   1      227.98      215.16     11.83 o 
  10   1   1        4.23        4.89      8.57 o 
  11   1   1      127.17      101.56     17.11 o 
  12   1   1       71.53       58.19     24.72 o 
 -12   2   1      234.20      236.36     21.88 o 
 -11   2   1       53.77       54.02     11.32 o 
 -10   2   1        0.14       -2.21      7.41 o 
  -9   2   1     1471.95     1434.79     27.85 o 
  -8   2   1     1401.93     1403.51     25.98 o 
  -7   2   1     1205.13     1224.77     22.53 o 
  -6   2   1      340.85      326.30     10.35 o 
  -5   2   1     4736.38     5085.81     58.10 o 
  -4   2   1      464.10      445.70      9.78 o 
  -3   2   1        3.08        4.65      2.00 o 
  -2   2   1       11.14        5.01      1.98 o 
  -1   2   1      278.75      299.29      5.29 o 
   0   2   1        0.06        0.12      0.96 o 
   1   2   1      326.85      356.29      4.86 o 
   2   2   1      702.82      678.07     15.42 o 
   3   2   1     1290.04     1396.79     19.26 o 
   4   2   1     5000.21     5148.62     57.67 o 
   5   2   1     4044.37     4015.12     48.41 o 
   6   2   1     1213.06     1260.81     24.40 o 
   7   2   1       15.79        7.89      5.20 o 
   8   2   1     1110.57     1010.42     23.56 o 
   9   2   1       62.05       89.12     13.14 o 
  10   2   1      169.22      166.10     14.10 o 
  11   2   1       30.10       29.14     11.09 o 
  12   2   1        2.72      -15.52     15.52 o 
 -12   3   1       47.25       36.45     13.67 o 
 -11   3   1        0.16       -1.98      8.45 o 
 -10   3   1      134.53      152.99     13.08 o 
  -9   3   1      865.88      849.12     24.10 o 
  -8   3   1      359.02      363.30     12.93 o 
  -7   3   1     2399.24     2237.22     33.44 o 
  -6   3   1      319.30      270.02      9.35 o 
  -5   3   1     1424.03     1568.19     23.23 o 
  -4   3   1     1053.50     1033.34     16.26 o 
  -3   3   1    23391.33    23939.07    259.38 o 
  -2   3   1     1652.18     1760.45     21.35 o 
  -1   3   1     3842.20     3911.33     41.39 o 
   0   3   1     8953.56     9256.75     98.26 o 
   1   3   1     5380.28     5422.10     70.93 o 
   2   3   1      774.60      796.59     10.57 o 
   3   3   1     1050.93      981.38     14.86 o 
   4   3   1     5078.21     5009.81     56.50 o 
   5   3   1      157.22      145.30      6.97 o 
   6   3   1      375.09      335.10     11.07 o 
   7   3   1       31.42       30.75      5.85 o 
   8   3   1       54.46       62.34     17.75 o 
   9   3   1      359.47      387.71     17.79 o 
  10   3   1       92.01       95.05     12.18 o 
  11   3   1       24.80       12.90     17.61 o 
  12   3   1      130.23      159.07     24.38 o 
 -12   4   1       12.67       -0.83     12.41 o 
 -11   4   1      477.80      467.00     24.89 o 
 -10   4   1      465.52      444.86     25.92 o 
  -9   4   1       12.60        8.86      7.26 o 
  -8   4   1       94.24      124.45     10.42 o 
  -7   4   1        6.69        2.39      4.63 o 
  -6   4   1        1.04       -1.67      3.65 o 
  -5   4   1     1316.73     1561.34     23.21 o 
  -4   4   1     4126.85     4014.85     50.35 o 
  -3   4   1     2110.20     2181.51     30.43 o 
  -2   4   1    19438.63    19830.64    196.70 o 
  -1   4   1      152.58      170.57      6.67 o 
   0   4   1     4056.95     4162.16     59.85 o 
   1   4   1    28111.62    28919.31    287.32 o 
   2   4   1      809.62      841.12     14.58 o 
   3   4   1      114.75      103.57      4.45 o 
   4   4   1     1560.45     1799.67     24.69 o 
   5   4   1      725.66      724.51     14.63 o 
   6   4   1        8.54        6.43      4.15 o 
   7   4   1       88.43       81.17      8.02 o 
   8   4   1     1341.06     1343.24     29.85 o 
   9   4   1      101.06      105.86     11.54 o 
  10   4   1        1.81        2.63      9.55 o 
  11   4   1      261.01      254.68     26.69 o 
  12   4   1      145.05      160.62     19.05 o 
 -12   5   1        7.08       -1.36     11.08 o 
 -11   5   1      257.54      261.15     20.24 o 
 -10   5   1       61.88       44.02     11.87 o 
  -9   5   1      568.95      500.29     19.11 o 
  -8   5   1      122.82      129.84     13.51 o 
  -7   5   1       21.37       19.81      6.74 o 
  -6   5   1       42.73       39.92      5.03 o 
  -5   5   1      167.64      158.57      7.49 o 
  -4   5   1       27.67       32.06      4.86 o 
  -3   5   1        6.17       20.55      2.96 o 
  -2   5   1      737.66      713.52     13.72 o 
  -1   5   1       10.15       10.88      2.48 o 
   0   5   1    23773.30    24150.15    259.74 o 
   1   5   1      990.79     1074.93     17.00 o 
   2   5   1     1346.95     1343.11     28.36 o 
   3   5   1       52.46       64.26      5.04 o 
   4   5   1       32.74       35.03      4.12 o 
   5   5   1      766.70      859.74     17.10 o 
   6   5   1      119.09      117.42      6.90 o 
   7   5   1      289.07      303.30     19.84 o 
   8   5   1       21.28       10.59      7.28 o 
   9   5   1       93.44       71.09     12.06 o 
  10   5   1       14.10        1.01      9.61 o 
  11   5   1       23.52       40.16     13.73 o 
 -12   6   1       22.08       16.72     11.68 o 
 -11   6   1       49.13       62.86     14.21 o 
 -10   6   1       16.75       15.93     10.22 o 
  -9   6   1       85.92       85.77     12.69 o 
  -8   6   1       21.75       18.30      7.22 o 
  -7   6   1     1734.74     1744.62     33.08 o 
  -6   6   1     1268.15     1207.03     21.03 o 
  -5   6   1     3116.34     2964.88     37.92 o 
  -4   6   1     6747.02     6817.02     99.11 o 
  -3   6   1     1941.62     2060.56     26.39 o 
  -2   6   1      800.79      830.62     22.70 o 
  -1   6   1     1921.59     2045.11     28.64 o 
   0   6   1     1381.57     1556.75     20.46 o 
   1   6   1    14042.62    14861.26    165.28 o 
   2   6   1      217.31      267.89     10.96 o 
   3   6   1    14712.59    15574.84    174.45 o 
   4   6   1      119.02      123.03      7.91 o 
   5   6   1     1028.22     1008.52     21.54 o 
   6   6   1        6.89       10.79      5.77 o 
   7   6   1     2716.09     2554.41     43.18 o 
   8   6   1        0.33        5.28      7.95 o 
   9   6   1       11.28       -1.38      8.46 o 
  10   6   1        0.16       -6.27      9.01 o 
  11   6   1      209.52      219.08     29.66 o 
 -12   7   1       55.65       41.18     24.54 o 
 -11   7   1       76.42       87.00     15.13 o 
 -10   7   1       22.71       28.78     10.70 o 
  -9   7   1       73.73       71.13     12.03 o 
  -8   7   1      139.18      151.59     13.57 o 
  -7   7   1     2442.35     2343.00     50.21 o 
  -6   7   1     4682.42     4772.72     65.47 o 
  -5   7   1      173.01      224.46     10.31 o 
  -4   7   1        0.52        3.75      5.31 o 
  -3   7   1     7232.28     7894.24     84.23 o 
  -2   7   1      211.36      211.04      6.48 o 
  -1   7   1      211.28      249.42      9.16 o 
   0   7   1     1674.01     1613.34     21.70 o 
   1   7   1     9960.63    10406.96     98.74 o 
   2   7   1      422.06      488.47     15.33 o 
   3   7   1      247.91      210.50     11.28 o 
   4   7   1      450.48      395.66     16.67 o 
   5   7   1      833.53      774.30     20.44 o 
   6   7   1      294.80      272.32     15.86 o 
   7   7   1       18.31       26.32      9.06 o 
   8   7   1        1.10       -0.85      8.23 o 
   9   7   1       82.38       85.77     13.30 o 
  10   7   1       71.71       90.27     14.96 o 
  11   7   1      205.82      237.51     20.93 o 
 -11   8   1       17.25        8.91     10.83 o 
 -10   8   1      161.34      172.16     16.83 o 
  -9   8   1       68.91       71.55     12.52 o 
  -8   8   1      577.95      620.08     36.97 o 
  -7   8   1      261.49      243.16     15.48 o 
  -6   8   1      814.44      794.95     22.21 o 
  -5   8   1       29.67       29.15      5.80 o 
  -4   8   1       29.23       40.35      5.85 o 
  -3   8   1       40.40       10.79      4.18 o 
  -2   8   1     9086.49     9148.72    107.29 o 
  -1   8   1    15255.84    16318.80    165.44 o 
   0   8   1     1054.82      999.46     16.12 o 
   1   8   1      449.13      489.03      9.82 o 
   2   8   1      536.06      495.00     11.25 o 
   3   8   1       51.81       30.80      7.01 o 
   4   8   1       39.50       49.10      8.49 o 
   5   8   1       48.47       34.07      8.59 o 
   6   8   1     1713.00     1710.11     42.99 o 
   7   8   1      194.73      200.01     14.85 o 
   8   8   1       30.25       26.37     10.39 o 
   9   8   1      402.93      390.14     22.14 o 
  10   8   1      657.94      739.84     55.02 o 
  11   8   1        0.12      -11.32     11.32 o 
 -11   9   1       26.29       36.66     13.12 o 
 -10   9   1        6.97       -3.92      9.85 o 
  -9   9   1      113.69      114.33     14.37 o 
  -8   9   1      236.55      211.22     16.02 o 
  -7   9   1      119.54      111.97     16.03 o 
  -6   9   1     1526.40     1484.61     47.49 o 
  -5   9   1     4197.09     4052.30     81.95 o 
  -4   9   1      187.25      201.87     15.94 o 
  -3   9   1       68.13       60.32      4.25 o 
  -2   9   1       50.43       41.91      4.55 o 
  -1   9   1       72.78       74.79      5.09 o 
   0   9   1      571.80      663.00     18.59 o 
   1   9   1     9377.12     9494.84    100.08 o 
   2   9   1      516.81      572.30     13.86 o 
   3   9   1      649.49      680.42     20.85 o 
   4   9   1        7.79       17.49      7.88 o 
   5   9   1     1881.93     1824.14     45.68 o 
   6   9   1       14.91       19.80     10.65 o 
   7   9   1      594.75      541.31     22.86 o 
   8   9   1      130.09      139.56     22.10 o 
   9   9   1      143.17      140.61     15.74 o 
  10   9   1       59.38       56.61     13.84 o 
  11   9   1        9.60        6.78     13.90 o 
 -11  10   1        6.64       17.34     12.29 o 
 -10  10   1       91.59      102.16     15.66 o 
  -9  10   1       75.28       79.18     13.38 o 
  -8  10   1        5.62        5.68      8.47 o 
  -7  10   1     2117.44     1911.79     44.21 o 
  -6  10   1      154.64      128.12     12.54 o 
  -5  10   1        2.97       -0.90      6.96 o 
  -4  10   1      635.81      609.42     24.94 o 
  -3  10   1      192.61      211.92      8.72 o 
  -2  10   1      457.12      500.20     11.53 o 
  -1  10   1      613.64      678.53     14.69 o 
   0  10   1     2170.78     2282.64     32.62 o 
   1  10   1      124.75      106.53      6.95 o 
   2  10   1     1442.80     1413.44     24.46 o 
   3  10   1      278.92      272.90     14.07 o 
   4  10   1        1.85       -5.42     10.83 o 
   5  10   1       17.51        7.70      8.06 o 
   6  10   1      862.50      766.51     34.13 o 
   7  10   1      178.10      170.16     15.21 o 
   8  10   1       68.06       49.55     11.29 o 
   9  10   1        0.97       -3.79      9.39 o 
  10  10   1       11.10        6.90     11.45 o 
 -11  11   1        7.20        2.60     11.48 o 
 -10  11   1      162.59      151.77     17.96 o 
  -9  11   1       32.83       37.51     11.59 o 
  -8  11   1      234.85      252.67     21.44 o 
  -7  11   1       84.79       90.45     14.24 o 
  -6  11   1     1082.59     1086.01     31.06 o 
  -5  11   1        3.35        0.49      8.20 o 
  -4  11   1        7.51        2.29      7.06 o 
  -3  11   1      393.41      352.70     16.00 o 
  -2  11   1       99.02      113.56      7.29 o 
  -1  11   1      405.90      402.30     15.23 o 
   0  11   1      404.79      435.11     11.54 o 
   1  11   1      150.44      191.14      9.06 o 
   2  11   1       33.32       41.22      8.28 o 
   3  11   1       17.72       10.37      7.30 o 
   4  11   1      111.59      111.59     17.61 o 
   5  11   1       21.18       13.64      8.17 o 
   6  11   1      155.25      114.35     13.09 o 
   7  11   1      214.44      211.64     21.33 o 
   8  11   1        9.12        1.58      8.89 o 
   9  11   1       51.35       52.40     15.13 o 
  10  11   1        3.97        5.97     11.08 o 
 -10  12   1        0.34       -5.26     10.07 o 
  -9  12   1       43.97       39.34     13.89 o 
  -8  12   1      143.07      155.74     15.66 o 
  -7  12   1        5.68        7.49      8.75 o 
  -6  12   1       99.65       99.52     12.29 o 
  -5  12   1        6.57       -1.10     12.36 o 
  -4  12   1      584.01      567.73     21.11 o 
  -3  12   1        0.94        2.10      6.52 o 
  -2  12   1       68.34       66.63      6.96 o 
  -1  12   1      570.73      586.22     13.98 o 
   0  12   1      714.66      749.17     20.39 o 
   1  12   1      539.93      540.22     19.08 o 
   2  12   1     1374.37     1350.61     35.99 o 
   3  12   1       35.39       50.22      9.00 o 
   4  12   1       55.36       48.09      9.52 o 
   5  12   1        0.01       -7.00      7.00 o 
   6  12   1        4.55       -7.07      7.07 o 
   7  12   1       87.59      105.82     18.47 o 
   8  12   1       19.40       15.67      9.29 o 
   9  12   1        3.35        0.07     10.44 o 
  10  12   1       20.16       37.28     14.12 o 
 -10  13   1      102.12      115.61     16.82 o 
  -9  13   1       19.95       -8.04     11.05 o 
  -8  13   1      458.58      472.84     24.82 o 
  -7  13   1        8.12       35.56     11.14 o 
  -6  13   1       15.80        7.71      9.19 o 
  -5  13   1       71.52       48.84      9.75 o 
  -4  13   1      705.06      675.68     23.67 o 
  -3  13   1      268.02      265.04     14.97 o 
  -2  13   1      713.05      591.07     20.57 o 
  -1  13   1     2629.91     2619.45     40.76 o 
   0  13   1        9.63        7.09      5.08 o 
   1  13   1       36.63       36.27      7.86 o 
   2  13   1      467.09      416.66     18.08 o 
   3  13   1      318.75      288.76     16.16 o 
   4  13   1      634.21      589.03     22.82 o 
   5  13   1      247.68      247.97     16.86 o 
   6  13   1        0.06       -1.09      8.42 o 
   7  13   1        2.40       -9.89      9.89 o 
   8  13   1       76.00       68.77     14.05 o 
   9  13   1       26.14       18.15     11.18 o 
  -9  14   1       13.58        8.37     10.42 o 
  -8  14   1        1.55       -1.95     10.11 o 
  -7  14   1     1335.23     1285.92     52.18 o 
  -6  14   1      147.96      157.62     15.06 o 
  -5  14   1       23.54       14.97      9.63 o 
  -4  14   1       79.32       82.95     11.23 o 
  -3  14   1       66.17       39.81      9.36 o 
  -2  14   1      330.52      304.04     15.66 o 
  -1  14   1        0.60        2.77      5.62 o 
   0  14   1      125.69      138.42     10.50 o 
   1  14   1       80.83       76.85     16.28 o 
   2  14   1       70.89       52.38      9.63 o 
   3  14   1        3.45        7.52      7.65 o 
   4  14   1       50.31       45.00      9.96 o 
   5  14   1       18.69        9.60      8.87 o 
   6  14   1        0.82        4.23      8.96 o 
   7  14   1       15.33       10.06     10.61 o 
   8  14   1      156.90      177.51     17.94 o 
   9  14   1       68.40       75.30     14.73 o 
  -9  15   1        9.54       28.84     12.45 o 
  -8  15   1        0.19      -11.84     12.18 o 
  -7  15   1       91.82       81.04     14.18 o 
  -6  15   1      158.95      153.66     15.74 o 
  -5  15   1      277.43      278.73     17.98 o 
  -4  15   1      122.92      107.13     12.57 o 
  -3  15   1       40.13       31.74      8.82 o 
  -2  15   1       70.69       39.68     12.03 o 
  -1  15   1       13.09       17.42      8.44 o 
   0  15   1       13.37       24.50      8.78 o 
   1  15   1       52.55       57.70     11.29 o 
   2  15   1      294.81      311.28     16.72 o 
   3  15   1        1.63       -9.19      9.19 o 
   4  15   1       86.88       59.70     11.39 o 
   5  15   1       22.82        9.08      8.97 o 
   6  15   1      277.56      290.12     19.80 o 
   7  15   1        6.84       -8.55      8.55 o 
   8  15   1       20.97        9.98     13.67 o 
  -8  16   1       14.92       12.66     15.67 o 
  -7  16   1      151.51      134.81     16.79 o 
  -6  16   1       39.72       31.16     11.22 o 
  -5  16   1        5.68       -6.68      8.79 o 
  -4  16   1      208.46      215.31     17.61 o 
  -3  16   1       94.85       93.37     14.17 o 
  -2  16   1      133.49      104.61     14.28 o 
  -1  16   1       43.25       39.79     15.54 o 
   0  16   1      294.74      257.55     29.18 o 
   1  16   1       44.66       33.35     10.18 o 
   2  16   1        9.05        5.94      9.05 o 
   3  16   1       81.16       52.08     10.51 o 
   4  16   1       86.98       61.33     11.85 o 
   5  16   1        0.04       -1.41      9.31 o 
   6  16   1       24.91       31.07     13.13 o 
   7  16   1      197.64      247.08     20.43 o 
  -7  17   1       22.14       12.79     11.78 o 
  -6  17   1        9.27        3.53     10.01 o 
  -5  17   1      103.22       93.25     16.47 o 
  -4  17   1        6.13        0.69      9.45 o 
  -3  17   1       46.46       45.70     12.68 o 
  -2  17   1      258.65      308.18     21.70 o 
  -1  17   1       35.62       32.94     16.29 o 
   0  17   1       80.03       84.03     18.73 o 
   1  17   1        0.06       -8.39     11.98 o 
   2  17   1      648.25      656.53     30.01 o 
   3  17   1       78.84       65.85     13.56 o 
   4  17   1       13.67       14.94     10.64 o 
   5  17   1       74.88       56.31     15.53 o 
   6  17   1      106.60      132.08     16.30 o 
   7  17   1      127.51      134.02     18.23 o 
  -6  18   1       27.21       38.77     14.95 o 
  -5  18   1      124.73      107.36     19.94 o 
  -4  18   1       39.41       42.30     13.72 o 
  -3  18   1       29.89       16.02     13.07 o 
  -2  18   1      246.30      258.66     42.44 o 
  -1  18   1      135.80      159.73     24.92 o 
   0  18   1      267.62      315.18     30.53 o 
   1  18   1        7.68        3.87     13.27 o 
   2  18   1      118.45      120.09     23.74 o 
   3  18   1      286.40      338.83     23.76 o 
   4  18   1       78.76       90.88     16.44 o 
   5  18   1      166.43      169.74     20.54 o 
   6  18   1        7.35       -5.23     10.94 o 
  -5  19   1      263.29      309.28     25.23 o 
  -4  19   1        5.99       30.24     12.50 o 
  -3  19   1      108.62      105.61     23.29 o 
  -2  19   1      268.17      242.61     46.99 o 
  -1  19   1        9.62        7.58     15.92 o 
   0  19   1      156.62      165.85     26.26 o 
   1  19   1        8.00       28.49     18.48 o 
   2  19   1       11.01       39.66     18.75 o 
   3  19   1      425.88      440.55     27.28 o 
   4  19   1       30.60       25.70     13.21 o 
  -4  20   1      215.79      288.35     34.49 o 
  -3  20   1       38.55       97.48     24.34 o 
  -2  20   1       45.70       22.66     27.66 o 
  -1  20   1       38.61        8.85     39.03 o 
   0  20   1      364.32      484.92     40.18 o 
   1  20   1       27.89       25.19     17.66 o 
   2  20   1       39.52       24.77     20.46 o 
   3  20   1        0.88      -14.20     14.20 o 
 -13   0   2        6.73       11.83     31.07 o 
 -12   0   2       98.29      149.35     50.40 o 
 -11   0   2      593.20      669.18     35.38 o 
 -10   0   2      126.06      162.18     15.23 o 
  -9   0   2     1154.26     1017.28     31.86 o 
  -8   0   2      260.15      306.93     17.12 o 
  -7   0   2       60.01       78.41     14.57 o 
  -6   0   2     1098.00     1113.02     31.54 o 
  -5   0   2     7712.65     8321.48    126.03 o 
  -4   0   2     1726.74     1622.63     31.11 o 
  -3   0   2    18435.43    18492.30    394.71 o 
  -2   0   2     2013.89     2006.35     41.67 o 
  -1   0   2      300.67      258.72     11.01 o 
   0   0   2      362.61      401.89      8.80 o 
   1   0   2    13226.18    13584.27    190.91 o 
   2   0   2     7311.11     7264.40    106.46 o 
   3   0   2     1509.80     1500.51     29.57 o 
   4   0   2     1395.50     1274.45     28.48 o 
   5   0   2      346.36      344.23     15.23 o 
   6   0   2       26.80       26.08      8.83 o 
   7   0   2      256.28      237.36     19.44 o 
   8   0   2     1729.42     1715.89     42.92 o 
   9   0   2        0.30        6.24      8.96 o 
  10   0   2      330.61      367.11     32.15 o 
  11   0   2       15.09       -9.39     28.04 o 
 -13   1   2      168.83      161.26     20.90 o 
 -12   1   2       11.23       19.53     13.75 o 
 -11   1   2      136.31      128.94     13.07 o 
 -10   1   2       73.13       37.88      8.70 o 
  -9   1   2        0.13       -2.73      4.89 o 
  -8   1   2      327.01      338.57     13.70 o 
  -7   1   2      933.71      919.75     18.76 o 
  -6   1   2     1661.69     1706.71     26.75 o 
  -5   1   2      156.44      205.27      7.41 o 
  -4   1   2     1056.71     1122.38     16.88 o 
  -3   1   2    13022.22    13047.55    143.00 o 
  -2   1   2    11103.66    11161.64    111.36 o 
  -1   1   2      517.43      541.63      7.51 o 
   0   1   2     1216.95     1396.96     13.77 o 
   1   1   2     9985.65    10260.53    102.97 o 
   2   1   2      348.73      329.76      7.86 o 
   3   1   2      111.60      119.02      6.21 o 
   4   1   2     1097.85      988.96     16.87 o 
   5   1   2     2149.21     2230.23     31.24 o 
   6   1   2       36.77       33.14      5.81 o 
   7   1   2      254.92      278.99     11.44 o 
   8   1   2       77.81       74.89      7.81 o 
   9   1   2        5.67        4.87      6.21 o 
  10   1   2      140.78      163.73     19.63 o 
  11   1   2      288.43      299.57     22.46 o 
 -13   2   2       31.29       49.78     20.93 o 
 -12   2   2      157.68      222.86     20.69 o 
 -11   2   2        3.83       -7.91      8.26 o 
 -10   2   2      128.37      126.60     12.32 o 
  -9   2   2      873.01      811.71     20.00 o 
  -8   2   2     1152.53     1164.37     23.16 o 
  -7   2   2       74.92       82.39      6.76 o 
  -6   2   2     1303.51     1362.80     28.02 o 
  -5   2   2       78.32       91.58      5.42 o 
  -4   2   2      112.55       91.73      9.66 o 
  -3   2   2     5796.26     5775.82     61.14 o 
  -2   2   2     1679.73     1546.78     20.51 o 
  -1   2   2     3170.91     3268.58     34.88 o 
   0   2   2     9293.38     9503.17     87.83 o 
   1   2   2     9605.91    10070.76    114.25 o 
   2   2   2     5962.60     6299.41     66.21 o 
   3   2   2     1816.11     1826.69     24.28 o 
   4   2   2      759.57      767.29     18.81 o 
   5   2   2      847.75      867.76     16.96 o 
   6   2   2      691.83      638.56     15.63 o 
   7   2   2        2.38       -5.59      5.59 o 
   8   2   2       27.21       27.85      6.92 o 
   9   2   2        0.08       -4.86      7.24 o 
  10   2   2       85.89       94.35     12.18 o 
  11   2   2       13.48       27.61     17.50 o 
 -13   3   2      135.52      184.72     26.49 o 
 -12   3   2       58.31       81.31     18.33 o 
 -11   3   2       22.19        6.74      9.30 o 
 -10   3   2       37.94       39.24      9.45 o 
  -9   3   2       24.57       48.39      7.40 o 
  -8   3   2     1215.95     1191.98     23.35 o 
  -7   3   2        0.40        1.80      4.38 o 
  -6   3   2       61.42       45.90      6.44 o 
  -5   3   2      163.34      170.77      6.98 o 
  -4   3   2        4.92       18.59      3.09 o 
  -3   3   2     2345.68     2530.30     32.30 o 
  -2   3   2     8225.06     8670.05     88.28 o 
  -1   3   2    10390.93    10261.67    102.93 o 
   0   3   2    19361.90    19506.42    178.30 o 
   1   3   2     3419.17     3616.94     41.40 o 
   2   3   2     1968.68     2155.86     26.05 o 
   3   3   2      238.01      260.20     11.17 o 
   4   3   2     4869.05     5006.94     56.99 o 
   5   3   2      334.56      298.39      9.78 o 
   6   3   2      848.25      846.34     26.12 o 
   7   3   2      208.77      219.40     13.84 o 
   8   3   2      281.87      285.74     14.69 o 
   9   3   2      356.61      377.46     21.00 o 
  10   3   2        7.48       -3.31      8.69 o 
  11   3   2       64.80       42.93     13.60 o 
 -12   4   2       51.43       56.81     19.25 o 
 -11   4   2       71.75       61.93     11.34 o 
 -10   4   2      141.05      153.42     13.15 o 
  -9   4   2       10.27       13.39      7.48 o 
  -8   4   2      192.08      198.85     15.14 o 
  -7   4   2      910.82      940.75     19.34 o 
  -6   4   2      723.04      652.96     22.09 o 
  -5   4   2     3752.28     3843.23     45.99 o 
  -4   4   2     1905.77     1794.11     25.82 o 
  -3   4   2       46.78       34.73      3.40 o 
  -2   4   2    12800.30    12639.85    127.24 o 
  -1   4   2    12888.57    12720.85    127.55 o 
   0   4   2      386.15      352.71      6.15 o 
   1   4   2     4011.81     4356.66     47.43 o 
   2   4   2     1207.76     1292.97     20.32 o 
   3   4   2     2313.00     2381.10     32.25 o 
   4   4   2       56.99       55.24      6.21 o 
   5   4   2       97.05      119.76      6.50 o 
   6   4   2     1018.21      940.40     21.30 o 
   7   4   2       54.96       36.20      7.79 o 
   8   4   2       40.66       26.23      8.25 o 
   9   4   2      789.25      789.68     26.30 o 
  10   4   2      236.43      227.26     18.24 o 
  11   4   2        7.92       -0.71     11.63 o 
 -12   5   2      324.08      331.28     23.06 o 
 -11   5   2       36.13       32.45     11.88 o 
 -10   5   2      865.68      886.08     26.37 o 
  -9   5   2      246.89      234.24     13.94 o 
  -8   5   2        7.38       11.41      7.00 o 
  -7   5   2        1.02        2.26      4.60 o 
  -6   5   2       18.16       11.55      4.26 o 
  -5   5   2     2440.26     2212.90     30.15 o 
  -4   5   2     6784.87     7093.33     76.67 o 
  -3   5   2     3198.46     3282.62     38.35 o 
  -2   5   2     1636.93     1738.66     22.43 o 
  -1   5   2      160.95      181.64      5.70 o 
   0   5   2     1933.58     1966.35     23.95 o 
   1   5   2     1500.14     1476.14     21.88 o 
   2   5   2     5212.03     4939.66     60.45 o 
   3   5   2      310.29      340.03     10.86 o 
   4   5   2      293.15      369.41      9.51 o 
   5   5   2     1252.21     1303.75     21.26 o 
   6   5   2      622.25      559.66     25.06 o 
   7   5   2        6.22       -1.32      7.07 o 
   8   5   2       45.71       21.61      7.97 o 
   9   5   2      207.37      244.61     17.60 o 
  10   5   2       40.64       46.13     12.58 o 
  11   5   2      144.50      164.45     18.54 o 
 -12   6   2       89.39       95.17     16.92 o 
 -11   6   2      121.13      141.66     16.55 o 
 -10   6   2      113.85      112.27     14.16 o 
  -9   6   2      287.74      272.96     14.80 o 
  -8   6   2        0.01       -0.24      6.12 o 
  -7   6   2      446.81      446.12     15.97 o 
  -6   6   2      428.30      470.16     12.48 o 
  -5   6   2      275.25      246.67      8.49 o 
  -4   6   2     1533.52     1559.97     24.55 o 
  -3   6   2      426.66      551.97     11.18 o 
  -2   6   2     7430.68     7800.96     82.23 o 
  -1   6   2     1665.91     1818.85     23.36 o 
   0   6   2     2147.20     2124.02     28.14 o 
   1   6   2     1317.18     1354.47     21.19 o 
   2   6   2        0.38        7.99      4.63 o 
   3   6   2      653.92      763.66     25.36 o 
   4   6   2       72.48       79.35      6.60 o 
   5   6   2      127.12      155.01      9.53 o 
   6   6   2      616.75      611.22     18.38 o 
   7   6   2      263.26      281.45     21.55 o 
   8   6   2        4.94       11.58      8.78 o 
   9   6   2      140.85      161.82     15.56 o 
  10   6   2       12.22       15.78     14.26 o 
  11   6   2        5.18       -2.01     11.00 o 
 -12   7   2      282.01      292.37     49.23 o 
 -11   7   2        0.05        3.71     10.03 o 
 -10   7   2      392.91      369.21     21.57 o 
  -9   7   2       71.68       70.89     12.03 o 
  -8   7   2      367.30      363.51     20.97 o 
  -7   7   2     1091.19     1071.64     24.63 o 
  -6   7   2      235.41      221.74     11.64 o 
  -5   7   2     5086.43     4962.40     57.92 o 
  -4   7   2        8.98       11.22      3.62 o 
  -3   7   2      427.63      328.86     10.92 o 
  -2   7   2        2.14        7.61      3.28 o 
  -1   7   2     1736.70     1769.10     23.53 o 
   0   7   2      103.59      128.81      5.27 o 
   1   7   2       50.40       48.95      4.05 o 
   2   7   2      979.91     1052.45     23.62 o 
   3   7   2     1765.11     1683.57     33.51 o 
   4   7   2        1.46       -1.18      4.23 o 
   5   7   2      986.06      935.25     23.29 o 
   6   7   2     1144.48     1066.59     33.80 o 
   7   7   2        0.05        1.54      8.31 o 
   8   7   2       23.12       10.05      8.89 o 
   9   7   2       10.77       18.64     10.16 o 
  10   7   2       26.27       24.27     16.85 o 
  11   7   2      134.95      167.77     20.78 o 
 -12   8   2       27.96       56.23     15.25 o 
 -11   8   2        8.84        4.97     10.26 o 
 -10   8   2       15.98       12.52      9.87 o 
  -9   8   2       39.91       41.46     10.85 o 
  -8   8   2      158.51      132.81     15.10 o 
  -7   8   2     1498.15     1415.78     35.11 o 
  -6   8   2      269.44      266.14     12.13 o 
  -5   8   2      737.77      792.09     18.62 o 
  -4   8   2     1627.72     1642.11     25.57 o 
  -3   8   2        6.03       14.72      3.33 o 
  -2   8   2      154.41      158.82      6.78 o 
  -1   8   2     1698.24     1832.95     25.14 o 
   0   8   2       14.16       21.16      3.39 o 
   1   8   2      564.62      574.17     13.19 o 
   2   8   2     1055.59     1142.62     26.02 o 
   3   8   2      464.61      504.45     17.74 o 
   4   8   2      173.84      177.90     12.14 o 
   5   8   2       12.85       -3.29      7.65 o 
   6   8   2     1114.35      935.46     27.95 o 
   7   8   2        2.82        8.36      7.95 o 
   8   8   2      123.73      136.70     14.69 o 
   9   8   2        4.13      -10.71     12.91 o 
  10   8   2       31.04       26.91     13.67 o 
 -11   9   2       35.49       22.01     13.35 o 
 -10   9   2       39.17       23.00     10.73 o 
  -9   9   2      319.92      306.87     19.58 o 
  -8   9   2      182.19      175.62     15.08 o 
  -7   9   2      741.52      740.84     28.55 o 
  -6   9   2        3.25       10.01     11.16 o 
  -5   9   2      627.91      594.35     28.29 o 
  -4   9   2      114.63      136.50      7.92 o 
  -3   9   2      122.36      115.70      7.74 o 
  -2   9   2     1430.60     1314.52     23.30 o 
  -1   9   2       18.88       16.57      3.77 o 
   0   9   2     2149.68     2087.99     27.98 o 
   1   9   2       33.64       19.70      4.14 o 
   2   9   2      355.78      356.52     16.74 o 
   3   9   2        2.09        1.28      8.38 o 
   4   9   2     1582.77     1487.25     46.71 o 
   5   9   2      208.29      181.62     15.23 o 
   6   9   2      149.61      146.15     13.15 o 
   7   9   2      503.12      502.00     22.50 o 
   8   9   2       26.17        9.93     14.00 o 
   9   9   2       10.71       -1.56      9.45 o 
  10   9   2       31.59       27.75     11.81 o 
 -11  10   2      684.55      667.81     30.91 o 
 -10  10   2      365.73      395.25     23.86 o 
  -9  10   2       64.14       64.80     12.51 o 
  -8  10   2      295.53      280.67     21.44 o 
  -7  10   2     1785.52     1590.23     56.77 o 
  -6  10   2     1194.21     1164.64     31.17 o 
  -5  10   2      278.37      238.96     23.36 o 
  -4  10   2     1079.15     1046.54     20.89 o 
  -3  10   2      277.20      264.95      8.89 o 
  -2  10   2     1859.28     1959.49     28.03 o 
  -1  10   2      383.99      357.14     10.17 o 
   0  10   2     2090.69     2019.64     28.03 o 
   1  10   2      122.65      139.13     10.65 o 
   2  10   2      166.15      156.52     11.56 o 
   3  10   2      355.57      329.18     16.19 o 
   4  10   2      224.62      211.80     14.09 o 
   5  10   2      146.62      173.97     13.94 o 
   6  10   2      108.81      113.90     16.56 o 
   7  10   2      367.12      344.18     20.03 o 
   8  10   2      262.16      274.80     21.57 o 
   9  10   2      100.84      115.13     15.57 o 
  10  10   2       68.62       64.86     15.26 o 
 -11  11   2        6.83        9.77     14.11 o 
 -10  11   2       60.11       39.81     12.63 o 
  -9  11   2      299.27      305.30     20.81 o 
  -8  11   2       23.48       21.48     14.33 o 
  -7  11   2        0.09       -7.76      7.76 o 
  -6  11   2      815.41      768.52     31.29 o 
  -5  11   2      821.83      816.15     25.34 o 
  -4  11   2     1287.83     1232.64     30.46 o 
  -3  11   2      101.66       91.74     13.12 o 
  -2  11   2      135.19      179.35     11.98 o 
  -1  11   2      603.92      631.29     14.12 o 
   0  11   2      871.52      904.24     16.81 o 
   1  11   2     4165.12     4054.60     55.45 o 
   2  11   2      153.84      119.80     11.38 o 
   3  11   2      810.02      824.27     24.64 o 
   4  11   2       94.11       89.58     11.10 o 
   5  11   2      831.32      779.17     25.62 o 
   6  11   2       41.34       22.21      9.89 o 
   7  11   2      207.79      187.74     16.06 o 
   8  11   2       34.13       24.17     15.42 o 
   9  11   2       80.47       78.11     14.66 o 
  10  11   2       44.30       29.68     16.92 o 
 -10  12   2        0.46       -4.59     10.35 o 
  -9  12   2      347.55      306.54     24.29 o 
  -8  12   2      137.65      133.70     15.13 o 
  -7  12   2      290.07      248.31     17.44 o 
  -6  12   2      140.56      105.62     14.00 o 
  -5  12   2       75.06       82.63     10.97 o 
  -4  12   2       50.76       56.51      9.52 o 
  -3  12   2      125.08      129.20     10.85 o 
  -2  12   2     5968.43     5780.42     75.13 o 
  -1  12   2     1558.30     1552.08     37.38 o 
   0  12   2      149.23      130.93      8.43 o 
   1  12   2     1484.35     1491.28     36.20 o 
   2  12   2       26.21       21.37      7.63 o 
   3  12   2        2.02       -3.99      7.15 o 
   4  12   2       67.09       91.41     11.38 o 
   5  12   2       18.11       21.48      9.39 o 
   6  12   2      527.85      543.27     26.14 o 
   7  12   2       14.39       12.45     10.70 o 
   8  12   2       20.17       22.40     11.13 o 
   9  12   2      111.97      105.21     15.78 o 
 -10  13   2        0.01        0.77     10.80 o 
  -9  13   2       85.33       68.30     14.33 o 
  -8  13   2      164.10      154.56     16.35 o 
  -7  13   2      303.05      258.50     28.00 o 
  -6  13   2       15.83       19.31     15.97 o 
  -5  13   2      727.20      702.68     30.22 o 
  -4  13   2      799.54      703.56     29.58 o 
  -3  13   2      837.12      801.75     24.40 o 
  -2  13   2      561.45      545.75     16.27 o 
  -1  13   2      367.43      374.34     15.24 o 
   0  13   2      377.56      383.71     15.79 o 
   1  13   2       39.82       41.56      8.68 o 
   2  13   2      256.48      226.41     14.26 o 
   3  13   2      996.94      931.69     27.71 o 
   4  13   2       54.56       39.37      9.79 o 
   5  13   2        8.21        1.94      8.15 o 
   6  13   2       26.79       22.37     10.26 o 
   7  13   2       97.19       92.51     31.27 o 
   8  13   2       16.09       25.35     11.35 o 
   9  13   2       13.52       28.49     12.23 o 
  -9  14   2       70.68       59.36     13.94 o 
  -8  14   2      171.16      200.17     20.59 o 
  -7  14   2       13.91       12.02     10.07 o 
  -6  14   2       96.00      102.28     13.18 o 
  -5  14   2      152.37      164.49     14.51 o 
  -4  14   2       45.12       57.26     12.46 o 
  -3  14   2      446.62      382.58     17.82 o 
  -2  14   2      114.08       88.65     12.10 o 
  -1  14   2     1208.97     1279.36     30.00 o 
   0  14   2      143.81      180.39     15.35 o 
   1  14   2     2864.25     2752.89     51.68 o 
   2  14   2        3.38       -6.47      6.47 o 
   3  14   2      424.71      358.32     18.43 o 
   4  14   2       15.02        4.37      8.14 o 
   5  14   2      618.61      566.19     24.44 o 
   6  14   2        3.60       -9.99     12.40 o 
   7  14   2        7.62       -8.95     11.41 o 
   8  14   2        0.01       -0.29     10.05 o 
  -9  15   2      145.49      154.36     18.26 o 
  -8  15   2       20.89       12.68     12.63 o 
  -7  15   2      437.97      487.22     24.75 o 
  -6  15   2       86.18       98.03     13.37 o 
  -5  15   2      149.65      161.49     14.83 o 
  -4  15   2        0.40       -0.90      7.88 o 
  -3  15   2        9.75       22.55      9.74 o 
  -2  15   2        1.57        6.23      9.25 o 
  -1  15   2       27.54       19.14      8.31 o 
   0  15   2       45.02       44.60     10.22 o 
   1  15   2      364.76      369.97     21.42 o 
   2  15   2       32.70       34.19      9.42 o 
   3  15   2      240.43      250.46     16.41 o 
   4  15   2        8.04        9.40      9.17 o 
   5  15   2        4.36       -1.21      9.22 o 
   6  15   2      137.52      127.08     15.48 o 
   7  15   2       78.56       62.60     16.08 o 
   8  15   2       11.43       12.12     11.22 o 
  -8  16   2        7.39       -9.54     11.13 o 
  -7  16   2       55.41       36.77     12.37 o 
  -6  16   2      215.45      234.60     18.41 o 
  -5  16   2       12.37       14.92      9.78 o 
  -4  16   2     1376.83     1385.47     44.24 o 
  -3  16   2       42.89       66.13     12.68 o 
  -2  16   2        0.46        7.65      8.54 o 
  -1  16   2      221.03      150.04     21.89 o 
   0  16   2      182.91      212.06     17.47 o 
   1  16   2      210.08      228.42     18.29 o 
   2  16   2       65.96       58.41     12.86 o 
   3  16   2        1.00       -3.96      8.04 o 
   4  16   2       10.27        4.73      9.15 o 
   5  16   2      115.85      153.47     23.52 o 
   6  16   2      133.38      128.90     16.36 o 
   7  16   2       60.31       36.04     13.56 o 
  -7  17   2      401.24      424.69     29.10 o 
  -6  17   2       83.81       70.71     13.66 o 
  -5  17   2       90.82      115.57     24.02 o 
  -4  17   2        3.18       14.00     10.63 o 
  -3  17   2      138.84      176.56     17.95 o 
  -2  17   2        1.66       -3.30     13.37 o 
  -1  17   2       43.20       67.21     42.06 o 
   0  17   2      468.14      549.88     36.93 o 
   1  17   2        3.07       -1.32      8.59 o 
   2  17   2       41.04       22.30     11.53 o 
   3  17   2       20.99       24.15     12.39 o 
   4  17   2      187.07      183.74     16.95 o 
   5  17   2       37.22       29.81     12.58 o 
   6  17   2       10.93       13.99     11.61 o 
  -7  18   2        0.37      -10.61     23.49 o 
  -6  18   2        2.33       12.79     17.13 o 
  -5  18   2       15.06        9.61     13.81 o 
  -4  18   2        2.94       -9.70      9.70 o 
  -3  18   2        1.66       12.90     14.75 o 
  -2  18   2        2.26        7.66     14.89 o 
  -1  18   2        1.75       11.89     15.27 o 
   0  18   2        4.33       14.45     14.98 o 
   1  18   2       15.94       11.16     19.71 o 
   2  18   2        0.11       -0.29     13.29 o 
   3  18   2       21.70       18.70     11.66 o 
   4  18   2        5.96       10.22     11.22 o 
   5  18   2        3.55      -10.22     14.91 o 
  -5  19   2       39.46       40.13     14.59 o 
  -4  19   2        0.01      -16.41     19.33 o 
  -3  19   2      588.05      555.65     45.09 o 
  -2  19   2       72.13      100.50     23.63 o 
  -1  19   2        0.14       -4.86     13.60 o 
   0  19   2       72.66      113.24     22.73 o 
   1  19   2        0.96       11.75     16.08 o 
   2  19   2       27.62       29.42     19.02 o 
   3  19   2       32.70       48.12     13.96 o 
   4  19   2      169.72      193.96     21.85 o 
  -4  20   2      217.67      280.92     33.44 o 
  -3  20   2        4.19       10.68     15.70 o 
  -2  20   2        6.67        4.57     16.34 o 
  -1  20   2      109.93       84.38     57.60 o 
   0  20   2        6.78       -5.36     14.73 o 
   1  20   2       56.48       84.50     22.97 o 
   2  20   2       23.48       28.41     19.27 o 
   3  20   2        0.51       -5.98     16.57 o 
 -13   1   3        0.92       -7.94     13.54 o 
 -12   1   3        0.13        3.31      9.29 o 
 -11   1   3       27.85       23.41      9.32 o 
 -10   1   3      187.24      158.92     12.94 o 
  -9   1   3     1482.18     1400.71     26.94 o 
  -8   1   3     1115.84     1112.50     22.20 o 
  -7   1   3      691.19      726.74     16.48 o 
  -6   1   3      808.06      892.26     19.72 o 
  -5   1   3       47.65       67.85      4.81 o 
  -4   1   3     3475.44     3380.29     39.23 o 
  -3   1   3       31.79       28.18      3.40 o 
  -2   1   3      845.18      927.15     12.62 o 
  -1   1   3     2726.34     2838.94     30.45 o 
   0   1   3     2807.31     2862.18     30.83 o 
   1   1   3     7529.95     7685.76     87.03 o 
   2   1   3     1226.19     1250.06     17.87 o 
   3   1   3     1353.72     1290.06     19.51 o 
   4   1   3      467.79      472.19     11.73 o 
   5   1   3      453.34      477.20     12.82 o 
   6   1   3        0.34        2.23      4.91 o 
   7   1   3      726.16      715.20     18.28 o 
   8   1   3       17.78       11.94      6.04 o 
   9   1   3      438.37      452.22     26.88 o 
  10   1   3      360.09      433.82     24.41 o 
  11   1   3       22.50       26.49     15.04 o 
 -13   2   3       26.80       21.10     15.07 o 
 -12   2   3      175.13      226.22     17.70 o 
 -11   2   3      328.97      378.97     18.59 o 
 -10   2   3       88.72       75.64      9.94 o 
  -9   2   3      276.82      250.80     14.47 o 
  -8   2   3      537.38      544.15     15.46 o 
  -7   2   3      437.69      441.93     12.95 o 
  -6   2   3      145.11      128.07      6.73 o 
  -5   2   3      942.05      856.09     15.42 o 
  -4   2   3     3256.56     3270.03     42.18 o 
  -3   2   3      184.72      172.98      6.44 o 
  -2   2   3     2278.69     2246.52     26.70 o 
  -1   2   3     6658.76     6692.57     68.41 o 
   0   2   3    11744.97    11923.56    164.50 o 
   1   2   3      165.10      163.62      6.72 o 
   2   2   3        3.83       -1.57      2.60 o 
   3   2   3      214.55      250.82      8.02 o 
   4   2   3     3679.66     3797.39     45.91 o 
   5   2   3      463.55      486.88     12.89 o 
   6   2   3     1935.51     1821.94     31.72 o 
   7   2   3      380.34      356.44     14.69 o 
   8   2   3      272.82      263.72     14.62 o 
   9   2   3      129.34      135.76     12.44 o 
  10   2   3      432.18      452.63     21.96 o 
  11   2   3       85.67       94.16     25.15 o 
 -13   3   3      108.61      131.52     23.64 o 
 -12   3   3      175.55      190.95     16.01 o 
 -11   3   3      569.21      555.65     22.52 o 
 -10   3   3        0.02       -5.43      7.25 o 
  -9   3   3        1.06       -5.02      5.02 o 
  -8   3   3      338.35      333.41     12.20 o 
  -7   3   3     3287.44     3064.79     41.38 o 
  -6   3   3     5275.19     5413.52     62.82 o 
  -5   3   3      184.06      176.88      7.09 o 
  -4   3   3     1735.24     1702.27     32.71 o 
  -3   3   3     1370.54     1447.48     21.72 o 
  -2   3   3      619.89      618.56     10.60 o 
  -1   3   3    16719.36    17271.36    171.05 o 
   0   3   3      550.43      473.32     10.11 o 
   1   3   3      229.76      202.12      5.84 o 
   2   3   3      262.89      269.88      7.39 o 
   3   3   3     1880.22     1978.82     26.58 o 
   4   3   3     2157.74     1950.34     29.62 o 
   5   3   3     1144.46     1085.82     19.66 o 
   6   3   3      136.73      125.79      8.11 o 
   7   3   3     1567.37     1516.40     34.23 o 
   8   3   3        4.24       -1.18      7.29 o 
   9   3   3        0.24       -2.51      7.57 o 
  10   3   3       13.38        2.03     10.34 o 
  11   3   3      199.64      245.37     20.42 o 
 -13   4   3       25.41       -0.56     12.07 o 
 -12   4   3       39.94       22.28     11.21 o 
 -11   4   3       30.70       38.14     10.38 o 
 -10   4   3        2.50        2.40      6.99 o 
  -9   4   3     1049.47     1029.77     26.29 o 
  -8   4   3      368.20      335.35     12.37 o 
  -7   4   3      355.19      316.12     15.77 o 
  -6   4   3     1473.24     1550.17     25.89 o 
  -5   4   3      600.80      631.25     13.20 o 
  -4   4   3      323.99      335.86      8.81 o 
  -3   4   3     4093.50     4126.26     46.37 o 
  -2   4   3     8245.01     8104.29     83.93 o 
  -1   4   3     1101.43     1033.37     14.75 o 
   0   4   3     1050.26      930.44     15.52 o 
   1   4   3      431.61      484.57      9.04 o 
   2   4   3      438.41      468.26     11.09 o 
   3   4   3      430.82      454.44     10.94 o 
   4   4   3      222.09      215.65      7.99 o 
   5   4   3       23.55       33.23      5.03 o 
   6   4   3      230.96      222.96      9.78 o 
   7   4   3       38.55       48.30      8.31 o 
   8   4   3     1619.00     1647.92     34.92 o 
   9   4   3      120.34      148.27     15.23 o 
  10   4   3       10.45       -6.62      9.89 o 
  11   4   3      123.14      168.44     19.05 o 
 -13   5   3       55.22       51.66     20.20 o 
 -12   5   3       60.62       74.20     14.77 o 
 -11   5   3       17.47       -2.86      9.03 o 
 -10   5   3      575.27      504.74     19.94 o 
  -9   5   3      234.76      245.38     13.75 o 
  -8   5   3      172.53      173.54     11.63 o 
  -7   5   3        1.61       -3.03      4.51 o 
  -6   5   3      997.56      997.75     18.60 o 
  -5   5   3     3764.40     3717.59     56.16 o 
  -4   5   3       17.82        6.55      4.29 o 
  -3   5   3       91.53      100.47      5.27 o 
  -2   5   3     1187.95     1137.27     16.82 o 
  -1   5   3     1708.74     1694.12     21.77 o 
   0   5   3     1354.28     1339.69     17.96 o 
   1   5   3     4036.35     4084.72     51.15 o 
   2   5   3    10081.87    10621.59    101.18 o 
   3   5   3       12.44       20.98      2.92 o 
   4   5   3      168.34      156.83      6.57 o 
   5   5   3      481.14      509.11     12.47 o 
   6   5   3     1709.47     1594.05     30.97 o 
   7   5   3       56.98       53.71     10.50 o 
   8   5   3      114.82      102.34     13.57 o 
   9   5   3        2.01        6.65     15.86 o 
  10   5   3        2.81       12.61     10.64 o 
  11   5   3        8.61       -1.28     12.49 o 
 -12   6   3       33.34       31.43     12.89 o 
 -11   6   3      720.25      737.93     30.17 o 
 -10   6   3      119.38      107.59     13.98 o 
  -9   6   3       93.74       84.33     10.16 o 
  -8   6   3      380.00      320.20     14.61 o 
  -7   6   3      205.93      221.28     11.19 o 
  -6   6   3      225.07      212.90      8.78 o 
  -5   6   3     3445.52     3586.86     44.41 o 
  -4   6   3        0.68        7.23      3.33 o 
  -3   6   3      303.32      282.46     12.77 o 
  -2   6   3     5586.50     5954.37     64.62 o 
  -1   6   3      579.57      584.23     14.67 o 
   0   6   3        5.32       12.25      3.52 o 
   1   6   3     7745.94     7765.28    121.83 o 
   2   6   3      371.66      401.41     14.20 o 
   3   6   3      658.19      575.47     13.57 o 
   4   6   3        0.95        5.87      5.13 o 
   5   6   3      701.07      654.39     27.39 o 
   6   6   3      443.17      387.77     15.44 o 
   7   6   3       10.17       -5.24      7.55 o 
   8   6   3       59.52       57.25     11.48 o 
   9   6   3      108.63      128.59     14.77 o 
  10   6   3        5.71        0.57     11.71 o 
  11   6   3       73.94       79.98     16.26 o 
 -12   7   3       31.11       30.33     18.71 o 
 -11   7   3       89.78      108.30     18.79 o 
 -10   7   3      425.91      446.88     27.98 o 
  -9   7   3      167.19      162.84     14.78 o 
  -8   7   3      497.94      515.12     28.85 o 
  -7   7   3      221.12      192.78     11.33 o 
  -6   7   3      186.32      182.39      9.22 o 
  -5   7   3      320.36      284.18      9.54 o 
  -4   7   3     2051.23     2086.84     28.71 o 
  -3   7   3     1489.94     1629.53     23.27 o 
  -2   7   3        3.96        0.99      2.91 o 
  -1   7   3      207.31      225.65      7.23 o 
   0   7   3      410.92      444.04     12.87 o 
   1   7   3     2809.01     2922.04     40.19 o 
   2   7   3      629.10      635.97     18.36 o 
   3   7   3      390.02      346.24     15.10 o 
   4   7   3      106.45       88.13      7.08 o 
   5   7   3      397.94      365.58     17.22 o 
   6   7   3      398.49      378.86     18.79 o 
   7   7   3      101.91      109.56     12.64 o 
   8   7   3        0.74       -6.14      8.05 o 
   9   7   3        4.57        1.67      9.53 o 
  10   7   3       10.86        1.69     10.87 o 
 -12   8   3      199.91      200.60     20.28 o 
 -11   8   3       50.30       48.42     13.02 o 
 -10   8   3       11.02        4.36      9.55 o 
  -9   8   3      148.58      160.06     15.08 o 
  -8   8   3      206.21      169.69     18.27 o 
  -7   8   3     1560.24     1544.88     30.81 o 
  -6   8   3     4150.69     4174.37     58.93 o 
  -5   8   3     1531.25     1466.43     23.55 o 
  -4   8   3      404.30      362.18     13.09 o 
  -3   8   3       48.70       65.44      5.41 o 
  -2   8   3     4469.29     4477.95     51.62 o 
  -1   8   3     1783.52     1675.40     26.06 o 
   0   8   3     3405.34     3557.52     42.05 o 
   1   8   3      681.58      683.43     16.77 o 
   2   8   3     1616.70     1691.96     33.75 o 
   3   8   3       38.04       49.70      8.32 o 
   4   8   3      786.03      763.63     23.16 o 
   5   8   3      528.26      446.54     22.63 o 
   6   8   3     2187.68     2067.08     44.63 o 
   7   8   3      106.94      110.41     16.67 o 
   8   8   3        8.51        1.99      9.30 o 
   9   8   3        7.27       -9.22      9.22 o 
  10   8   3      279.14      314.84     24.61 o 
 -12   9   3       48.58       53.60     14.55 o 
 -11   9   3      118.31      143.03     17.33 o 
 -10   9   3      187.26      175.33     16.86 o 
  -9   9   3      117.87      140.61     14.83 o 
  -8   9   3     1822.63     1864.14     43.57 o 
  -7   9   3      436.36      438.90     21.00 o 
  -6   9   3      268.76      260.26     14.90 o 
  -5   9   3     1263.19     1206.05     24.23 o 
  -4   9   3      220.03      254.91     12.37 o 
  -3   9   3        0.47       10.62      4.02 o 
  -2   9   3      511.01      603.78     12.97 o 
  -1   9   3       56.63       56.81      5.01 o 
   0   9   3      579.55      631.13     12.52 o 
   1   9   3      317.78      337.51     12.18 o 
   2   9   3     2114.93     2074.45     39.79 o 
   3   9   3      358.48      320.36     25.67 o 
   4   9   3      550.30      529.35     20.89 o 
   5   9   3       32.06       29.17     11.38 o 
   6   9   3       77.45       85.04     13.35 o 
   7   9   3       53.79       74.45     11.89 o 
   8   9   3        0.74        4.53      9.40 o 
   9   9   3        3.10       -0.76      9.61 o 
  10   9   3      150.38      182.22     19.21 o 
 -11  10   3        5.84       -0.35     10.56 o 
 -10  10   3      764.60      669.01     32.38 o 
  -9  10   3       44.45       51.14     11.97 o 
  -8  10   3      354.22      337.18     26.14 o 
  -7  10   3     1017.07      940.58     33.62 o 
  -6  10   3      332.14      340.35     19.25 o 
  -5  10   3      367.32      346.14     16.50 o 
  -4  10   3      169.34      184.11      7.95 o 
  -3  10   3      722.38      692.45     14.66 o 
  -2  10   3       35.18       35.63      5.65 o 
  -1  10   3       41.33       24.06      6.30 o 
   0  10   3      588.55      670.42     13.53 o 
   1  10   3      177.36      158.62      8.14 o 
   2  10   3      151.34      185.07     12.26 o 
   3  10   3        4.71       -0.85      6.52 o 
   4  10   3      436.76      398.75     18.29 o 
   5  10   3        0.02       -6.80      7.00 o 
   6  10   3      122.70      106.02     15.84 o 
   7  10   3       29.20       39.36     11.28 o 
   8  10   3       80.78       94.36     14.34 o 
   9  10   3       69.31       65.33     14.08 o 
  10  10   3       31.07       41.36     14.23 o 
 -11  11   3       81.79       94.35     21.11 o 
 -10  11   3        0.27       -4.10      9.28 o 
  -9  11   3      453.13      409.69     22.89 o 
  -8  11   3        4.86       -6.09      8.75 o 
  -7  11   3      110.19      100.32     18.27 o 
  -6  11   3       63.31       69.14     10.46 o 
  -5  11   3       15.81       -0.42      7.27 o 
  -4  11   3      568.77      553.81     19.86 o 
  -3  11   3      473.68      451.51     14.95 o 
  -2  11   3      832.24      809.81     16.65 o 
  -1  11   3        8.14        9.78      4.32 o 
   0  11   3        0.24       -1.30      4.98 o 
   1  11   3        7.40       10.21      4.79 o 
   2  11   3      372.91      370.19     16.72 o 
   3  11   3     1003.29      995.08     27.78 o 
   4  11   3       14.48        6.12     11.60 o 
   5  11   3      619.74      597.41     23.28 o 
   6  11   3       57.91       50.05     15.54 o 
   7  11   3      133.22      127.83     18.93 o 
   8  11   3       35.32       42.69     12.48 o 
   9  11   3       91.43       94.35     27.24 o 
 -11  12   3       80.87       67.51     15.59 o 
 -10  12   3      119.46       90.21     15.08 o 
  -9  12   3       14.50       -4.97      9.03 o 
  -8  12   3      140.36      113.91     14.25 o 
  -7  12   3       10.07       27.24      9.73 o 
  -6  12   3       66.91       89.91     11.58 o 
  -5  12   3      568.25      549.01     26.23 o 
  -4  12   3      195.99      183.12     13.14 o 
  -3  12   3     1005.25     1029.98     31.23 o 
  -2  12   3       27.00       17.95      5.01 o 
  -1  12   3      279.92      288.01     10.13 o 
   0  12   3      270.11      269.00     11.25 o 
   1  12   3       11.44        9.60      8.75 o 
   2  12   3       80.47       81.56     10.40 o 
   3  12   3        0.06       49.83     14.77 o 
   4  12   3       24.20        7.37      7.98 o 
   5  12   3      786.30      760.38     36.04 o 
   6  12   3      175.94      141.56     14.62 o 
   7  12   3      110.52      124.77     14.89 o 
   8  12   3      201.21      221.06     18.90 o 
   9  12   3       14.38       19.48     11.24 o 
 -10  13   3       80.65       89.57     15.76 o 
  -9  13   3      297.46      289.13     21.04 o 
  -8  13   3      268.66      250.97     21.54 o 
  -7  13   3      624.16      691.49     26.82 o 
  -6  13   3      175.94      191.19     15.18 o 
  -5  13   3       10.04        8.47      7.81 o 
  -4  13   3      123.24      153.08     12.55 o 
  -3  13   3       27.59       40.86     11.27 o 
  -2  13   3     1025.79      951.72     21.55 o 
  -1  13   3      588.62      534.15     15.76 o 
   0  13   3      492.56      506.81     22.08 o 
   1  13   3      726.77      700.16     22.75 o 
   2  13   3       87.37       79.91     10.73 o 
   3  13   3      113.91       97.33     11.50 o 
   4  13   3      309.00      319.12     22.22 o 
   5  13   3      230.89      245.74     17.07 o 
   6  13   3       29.54       35.97     11.80 o 
   7  13   3       81.64       70.49     13.20 o 
   8  13   3       38.61       46.83     13.47 o 
 -10  14   3      295.40      297.69     22.93 o 
  -9  14   3       52.44       56.38     13.29 o 
  -8  14   3       19.82       19.95     13.56 o 
  -7  14   3        5.70       10.26     10.17 o 
  -6  14   3        9.25       10.94      9.06 o 
  -5  14   3        0.95        1.83      7.80 o 
  -4  14   3       83.98       89.30     11.92 o 
  -3  14   3     1684.47     1681.57     37.50 o 
  -2  14   3       85.08       61.50     14.50 o 
  -1  14   3       29.99       21.91      7.07 o 
   0  14   3       73.47       73.12      9.72 o 
   1  14   3       43.13       40.29      8.98 o 
   2  14   3        7.58        8.82      7.90 o 
   3  14   3      156.73      155.74     13.89 o 
   4  14   3      183.02      189.93     15.65 o 
   5  14   3       25.28       27.91     10.57 o 
   6  14   3      211.57      189.59     17.17 o 
   7  14   3        0.83        5.96     10.15 o 
   8  14   3       79.73       82.88     15.20 o 
  -9  15   3      400.20      452.88     26.31 o 
  -8  15   3       64.21       86.69     14.99 o 
  -7  15   3      228.72      255.24     19.30 o 
  -6  15   3      165.81      177.65     15.91 o 
  -5  15   3      520.53      537.34     23.25 o 
  -4  15   3      331.37      345.06     18.24 o 
  -3  15   3       74.98       70.04     12.06 o 
  -2  15   3       94.58      112.41     13.24 o 
  -1  15   3       82.67       82.91     15.29 o 
   0  15   3     1216.58     1288.95     38.92 o 
   1  15   3      463.96      427.02     20.44 o 
   2  15   3      218.05      230.30     15.52 o 
   3  15   3        3.33        0.62      8.07 o 
   4  15   3       27.11       35.08     11.49 o 
   5  15   3        5.99        7.45     10.18 o 
   6  15   3       57.71       74.30     14.04 o 
   7  15   3      131.02      155.23     20.70 o 
  -8  16   3       32.43       36.12     13.36 o 
  -7  16   3       18.36        8.97     10.51 o 
  -6  16   3      423.64      443.89     23.29 o 
  -5  16   3        0.10       -6.41     14.01 o 
  -4  16   3      313.46      254.88     19.75 o 
  -3  16   3      322.05      317.56     21.22 o 
  -2  16   3        7.97        6.56      8.32 o 
  -1  16   3       92.62       95.36     25.77 o 
   0  16   3       69.44       69.00     14.15 o 
   1  16   3        5.15       12.36      9.61 o 
   2  16   3        0.02       -7.21      7.21 o 
   3  16   3       39.86       31.47     10.10 o 
   4  16   3      100.10      117.38     14.19 o 
   5  16   3       83.09       70.52     16.19 o 
   6  16   3       46.96       83.10     15.39 o 
   7  16   3       12.88      -12.29     18.08 o 
  -8  17   3       20.40        6.41     12.31 o 
  -7  17   3        1.46       16.86     11.38 o 
  -6  17   3        5.89        0.13     10.60 o 
  -5  17   3      246.45      203.87     23.40 o 
  -4  17   3       47.30       41.03     12.29 o 
  -3  17   3        0.78       -4.57      8.63 o 
  -2  17   3       66.92       64.14     28.80 o 
  -1  17   3      174.63      217.28     26.53 o 
   0  17   3       14.46        5.12     14.78 o 
   1  17   3       59.30       88.28     14.54 o 
   2  17   3       94.90      126.07     27.45 o 
   3  17   3      130.55      110.23     16.54 o 
   4  17   3       55.15       55.89     18.93 o 
   5  17   3        8.51        5.48     10.53 o 
   6  17   3        0.74       -2.28     10.59 o 
  -7  18   3        0.00       -9.59     11.78 o 
  -6  18   3      310.42      283.64     24.70 o 
  -5  18   3       59.42       53.24     16.75 o 
  -4  18   3        0.94        5.43     10.28 o 
  -3  18   3       90.21      111.85     23.20 o 
  -2  18   3       43.41       53.05     19.51 o 
  -1  18   3      925.54      951.91     50.34 o 
   0  18   3      200.43      212.10     26.49 o 
   1  18   3      390.98      381.21     34.00 o 
   2  18   3       51.67       38.14     13.34 o 
   3  18   3       70.49      101.78     16.88 o 
   4  18   3       47.63       39.41     18.94 o 
   5  18   3      196.11      211.90     26.91 o 
  -6  19   3      170.96      234.41     23.52 o 
  -5  19   3       89.73      101.79     30.49 o 
  -4  19   3        6.86       -0.46     27.28 o 
  -3  19   3       42.11       45.61     19.51 o 
  -2  19   3       22.62        7.51     15.43 o 
  -1  19   3       31.91       65.30     20.05 o 
   0  19   3      111.71      129.75     24.38 o 
   1  19   3      422.69      428.64     37.47 o 
   2  19   3       32.10       33.97     19.02 o 
   3  19   3       62.91       94.39     16.71 o 
   4  19   3      293.88      312.76     42.81 o 
  -4  20   3      572.86      757.03    101.56 o 
  -3  20   3      146.62      195.90     29.65 o 
  -2  20   3        3.72        7.17     17.47 o 
  -1  20   3       61.00       63.66     21.44 o 
   0  20   3        8.52      -13.48     14.13 o 
   1  20   3       16.99       22.70     18.01 o 
   2  20   3       94.09      122.82     39.03 o 
 -13   0   4       57.99       -0.53     59.87 o 
 -12   0   4      229.85      236.06     51.16 o 
 -11   0   4       15.16       24.41     10.64 o 
 -10   0   4     1051.49     1032.01     61.75 o 
  -9   0   4       30.88       24.53      9.05 o 
  -8   0   4      334.64      316.43     16.96 o 
  -7   0   4      196.05      139.16     11.27 o 
  -6   0   4        0.10        9.85      5.24 o 
  -5   0   4     4380.82     4559.89     74.01 o 
  -4   0   4     2508.93     2644.37     45.32 o 
  -3   0   4    18522.72    17587.69    247.63 o 
  -2   0   4     5826.47     5988.13    195.44 o 
  -1   0   4    86203.09    75250.11    956.49 o 
   0   0   4       29.98       16.00      4.62 o 
   1   0   4     3122.97     3495.40     64.12 o 
   2   0   4     6439.57     6490.84     98.88 o 
   3   0   4     3210.86     3603.74     61.26 o 
   4   0   4     6755.10     7079.49    111.55 o 
   5   0   4      821.58      804.36     31.21 o 
   6   0   4      399.26      403.12     18.83 o 
   7   0   4      887.67      834.43     46.09 o 
   8   0   4      342.99      395.30     23.33 o 
   9   0   4      343.49      377.90     31.72 o 
  10   0   4       42.48       95.48     22.70 o 
  11   0   4      247.59      238.62     31.68 o 
 -13   1   4       31.13       24.96     14.51 o 
 -12   1   4        0.47       -6.27      8.19 o 
 -11   1   4      101.39       86.71      9.52 o 
 -10   1   4      147.95      144.63     10.28 o 
  -9   1   4       59.31       91.60      8.31 o 
  -8   1   4      101.68      112.84     10.06 o 
  -7   1   4      370.00      331.52     10.98 o 
  -6   1   4     4610.75     4864.97     56.98 o 
  -5   1   4      529.64      539.42     14.69 o 
  -4   1   4     4149.04     4174.51     47.05 o 
  -3   1   4        0.29        5.81      3.02 o 
  -2   1   4    19897.24    19529.28    276.78 o 
  -1   1   4    28733.63    29056.83    286.25 o 
   0   1   4    12266.19    12587.49    138.45 o 
   1   1   4     9893.48     9777.65     99.75 o 
   2   1   4      305.14      338.49      9.01 o 
   3   1   4      755.57      760.39     14.63 o 
   4   1   4       15.65       16.47      4.81 o 
   5   1   4     2881.73     2842.64     38.78 o 
   6   1   4       53.61       39.99      8.08 o 
   7   1   4      318.92      308.25     12.85 o 
   8   1   4      347.16      347.95     14.21 o 
   9   1   4       80.02       76.00     11.38 o 
  10   1   4       79.75       81.51     16.13 o 
  11   1   4      227.98      252.44     27.39 o 
 -13   2   4      159.83      224.57     17.63 o 
 -12   2   4      375.66      455.29     29.99 o 
 -11   2   4        5.22       -7.39      7.39 o 
 -10   2   4      735.72      716.56     19.67 o 
  -9   2   4      381.68      332.43     13.10 o 
  -8   2   4     1356.18     1342.91     24.87 o 
  -7   2   4       10.02       15.81      4.88 o 
  -6   2   4        0.16        9.08      3.81 o 
  -5   2   4     2406.37     2374.99     33.92 o 
  -4   2   4     1628.91     1730.05     23.33 o 
  -3   2   4       23.66       34.14      3.35 o 
  -2   2   4       18.64       21.68      2.86 o 
  -1   2   4    10528.91    10817.62    108.83 o 
   0   2   4     2741.71     2812.17     41.65 o 
   1   2   4        1.81       -2.94      4.31 o 
   2   2   4       62.83       72.99      6.04 o 
   3   2   4       13.86       10.58      4.16 o 
   4   2   4       21.87       12.57      4.56 o 
   5   2   4        9.29        4.70      4.88 o 
   6   2   4     1667.91     1688.60     28.42 o 
   7   2   4      879.30      867.39     20.36 o 
   8   2   4      104.22      107.09     11.13 o 
   9   2   4      354.94      399.94     26.50 o 
  10   2   4       86.90      105.00     14.82 o 
  11   2   4       40.03       32.90     18.66 o 
 -13   3   4        8.60       -7.50     11.28 o 
 -12   3   4      191.20      214.76     16.55 o 
 -11   3   4      224.28      210.01     15.11 o 
 -10   3   4      251.72      271.30     19.78 o 
  -9   3   4        6.57       -0.50      6.57 o 
  -8   3   4       37.15       43.11      6.62 o 
  -7   3   4       26.58       54.74      6.07 o 
  -6   3   4        3.83        0.48      3.36 o 
  -5   3   4      116.04      119.76      7.29 o 
  -4   3   4     1579.33     1541.15     23.69 o 
  -3   3   4      214.32      186.82      6.21 o 
  -2   3   4     9885.56     9671.01     98.77 o 
  -1   3   4      205.05      193.30      6.18 o 
   0   3   4     4343.36     4248.70     46.12 o 
   1   3   4     1597.71     1663.61     21.85 o 
   2   3   4       62.23       48.37      4.43 o 
   3   3   4     2961.50     3139.75     38.89 o 
   4   3   4      200.26      175.86      7.97 o 
   5   3   4      971.85      948.72     18.76 o 
   6   3   4       16.53       22.05      6.01 o 
   7   3   4      181.46      191.30     12.46 o 
   8   3   4      180.34      175.75     13.20 o 
   9   3   4       13.66        8.62      8.79 o 
  10   3   4       17.40       16.58     11.27 o 
  11   3   4       68.86       52.36     20.77 o 
 -13   4   4       45.34       51.65     14.71 o 
 -12   4   4      301.69      318.30     21.75 o 
 -11   4   4       68.43       61.57     11.92 o 
 -10   4   4      154.77      126.79     11.82 o 
  -9   4   4      685.71      728.29     21.07 o 
  -8   4   4      136.26      142.61      8.98 o 
  -7   4   4       17.61        5.34      5.03 o 
  -6   4   4     3069.68     3125.31     49.32 o 
  -5   4   4      767.15      722.95     14.32 o 
  -4   4   4       58.92       84.26      7.68 o 
  -3   4   4      701.67      749.97     14.64 o 
  -2   4   4     2778.45     2870.06     33.70 o 
  -1   4   4      741.43      819.40     12.89 o 
   0   4   4     1491.54     1428.54     18.84 o 
   1   4   4      425.01      464.26      9.42 o 
   2   4   4      146.43      179.31      6.63 o 
   3   4   4        8.24       19.14      4.21 o 
   4   4   4      418.03      424.23     11.41 o 
   5   4   4        0.11       -3.35      4.40 o 
   6   4   4      199.22      218.82     12.37 o 
   7   4   4        0.16       -3.52      8.31 o 
   8   4   4       30.55       27.99      9.28 o 
   9   4   4       41.98       25.88     11.38 o 
  10   4   4        3.15       -3.22     10.61 o 
 -13   5   4        1.14        8.86     11.95 o 
 -12   5   4        1.25       -4.10      9.95 o 
 -11   5   4       10.01       -4.16     10.19 o 
 -10   5   4       58.36       43.66     13.08 o 
  -9   5   4      105.08      124.51     10.99 o 
  -8   5   4     1333.03     1209.44     23.78 o 
  -7   5   4       19.00       16.21      5.27 o 
  -6   5   4       44.33       52.95      5.52 o 
  -5   5   4      371.00      319.54     10.53 o 
  -4   5   4       11.21        5.25      4.02 o 
  -3   5   4     1508.99     1536.79     21.76 o 
  -2   5   4     2920.79     2851.62     34.17 o 
  -1   5   4      806.61      785.31     12.93 o 
   0   5   4       32.67       32.15      3.20 o 
   1   5   4      466.65      506.17      9.82 o 
   2   5   4      436.93      388.15      9.84 o 
   3   5   4     3431.33     3364.94     40.99 o 
   4   5   4      971.51      953.85     17.33 o 
   5   5   4      400.91      378.49     14.35 o 
   6   5   4     2393.17     2316.40     57.70 o 
   7   5   4      132.00      114.48     11.83 o 
   8   5   4      415.16      392.64     30.21 o 
   9   5   4      294.87      332.11     20.70 o 
  10   5   4      435.76      417.58     24.74 o 
 -13   6   4      158.22      221.58     21.15 o 
 -12   6   4       91.88      119.15     16.58 o 
 -11   6   4      234.89      241.43     18.85 o 
 -10   6   4       52.59       49.29      9.78 o 
  -9   6   4       72.24       64.66      9.18 o 
  -8   6   4      385.24      388.61     15.63 o 
  -7   6   4      286.70      300.67     13.16 o 
  -6   6   4       16.66       20.01      5.38 o 
  -5   6   4      455.12      439.84     13.78 o 
  -4   6   4     1834.67     1956.60     30.05 o 
  -3   6   4      191.37      145.11      6.35 o 
  -2   6   4       57.63       43.95      4.12 o 
  -1   6   4        4.69        2.56      2.76 o 
   0   6   4      467.08      506.80     11.58 o 
   1   6   4     2177.39     2229.17     39.81 o 
   2   6   4     1042.03     1141.93     17.19 o 
   3   6   4       27.47       20.28      4.99 o 
   4   6   4       81.47       97.79      9.11 o 
   5   6   4      302.88      302.62     13.11 o 
   6   6   4     1184.17     1158.90     56.23 o 
   7   6   4      117.14      105.66     12.59 o 
   8   6   4        9.23        3.96     10.17 o 
   9   6   4       29.79       27.40     15.21 o 
  10   6   4       12.48       16.49     11.98 o 
 -12   7   4        3.83       -2.82     10.77 o 
 -11   7   4      313.40      350.94     22.48 o 
 -10   7   4       91.77      110.54     13.73 o 
  -9   7   4       24.40       16.79      7.38 o 
  -8   7   4      371.52      350.53     21.56 o 
  -7   7   4       59.39       44.59      7.66 o 
  -6   7   4     3391.76     3520.99     53.41 o 
  -5   7   4     2150.11     2247.67     31.76 o 
  -4   7   4        4.81        0.56      3.31 o 
  -3   7   4      676.29      703.80     13.91 o 
  -2   7   4       80.17       78.73      5.18 o 
  -1   7   4      133.91      165.41      6.28 o 
   0   7   4     2871.22     2849.82     34.69 o 
   1   7   4       30.55        6.20      3.88 o 
   2   7   4      134.46      119.89      9.39 o 
   3   7   4      565.64      579.12     14.18 o 
   4   7   4        2.65        6.40      5.65 o 
   5   7   4      261.51      256.65     24.94 o 
   6   7   4      737.79      725.35     25.38 o 
   7   7   4      377.77      418.84     20.78 o 
   8   7   4      589.47      627.18     30.74 o 
   9   7   4        6.29       -3.56      9.49 o 
  10   7   4       31.08       33.10     13.89 o 
 -12   8   4       11.36       15.29     11.16 o 
 -11   8   4        4.24       -1.51     10.11 o 
 -10   8   4       48.16       52.35     11.77 o 
  -9   8   4        2.41       -7.17      7.17 o 
  -8   8   4      341.44      300.51     17.41 o 
  -7   8   4      873.42      840.82     21.73 o 
  -6   8   4     1208.09     1212.18     22.31 o 
  -5   8   4      117.18      142.64      8.38 o 
  -4   8   4       82.35       80.87      6.91 o 
  -3   8   4      113.01      112.93      7.91 o 
  -2   8   4      215.70      231.35      8.02 o 
  -1   8   4     4491.01     4645.55     53.36 o 
   0   8   4     3854.05     3862.39     45.33 o 
   1   8   4     1025.49     1032.88     19.73 o 
   2   8   4       19.29       20.08      6.76 o 
   3   8   4      783.57      730.67     27.80 o 
   4   8   4      457.30      476.77     19.24 o 
   5   8   4      178.43      178.30     14.10 o 
   6   8   4      614.38      609.49     23.30 o 
   7   8   4        8.01        4.52      8.72 o 
   8   8   4       17.40        2.77     16.05 o 
   9   8   4       25.15       36.22     11.80 o 
  10   8   4        9.36       10.15     18.03 o 
 -12   9   4       42.17       29.97     16.74 o 
 -11   9   4      126.91       94.60     15.15 o 
 -10   9   4      356.43      329.91     21.05 o 
  -9   9   4       45.67       36.68     15.42 o 
  -8   9   4      492.75      494.82     30.41 o 
  -7   9   4      834.55      795.14     30.37 o 
  -6   9   4     1014.03      938.78     22.71 o 
  -5   9   4      393.03      332.06     11.90 o 
  -4   9   4      671.07      655.54     14.74 o 
  -3   9   4        1.80        6.18      3.93 o 
  -2   9   4       32.17       20.92      4.27 o 
  -1   9   4      282.83      289.81     10.02 o 
   0   9   4     3017.98     2956.23     47.46 o 
   1   9   4      602.84      571.45     14.32 o 
   2   9   4      626.85      605.21     19.92 o 
   3   9   4      460.66      496.39     19.40 o 
   4   9   4     2788.26     2689.94     50.94 o 
   5   9   4       17.58       16.46      8.87 o 
   6   9   4      787.69      682.58     25.46 o 
   7   9   4      508.38      602.16     25.55 o 
   8   9   4        6.33       -3.90      8.86 o 
   9   9   4       54.63       77.42     14.30 o 
 -12  10   4       10.40       -0.47     11.04 o 
 -11  10   4      572.87      556.15     28.16 o 
 -10  10   4      263.94      287.20     20.29 o 
  -9  10   4      316.77      327.14     20.20 o 
  -8  10   4       92.43       92.29     12.74 o 
  -7  10   4      179.04      180.29     14.63 o 
  -6  10   4       75.45       82.47     10.88 o 
  -5  10   4        4.63        4.87      5.06 o 
  -4  10   4      102.81       99.08      7.01 o 
  -3  10   4      593.88      545.54     13.44 o 
  -2  10   4      795.65      702.07     15.70 o 
  -1  10   4      510.63      515.36     12.47 o 
   0  10   4      833.82      847.00     15.31 o 
   1  10   4      992.21      887.86     19.16 o 
   2  10   4      152.49      173.53     12.36 o 
   3  10   4      141.76      129.85     19.25 o 
   4  10   4     1231.43     1140.48     30.68 o 
   5  10   4      680.49      659.22     24.35 o 
   6  10   4       38.31       30.01      9.84 o 
   7  10   4      139.80      136.59     14.72 o 
   8  10   4       26.99       32.12     14.85 o 
   9  10   4      351.98      368.49     23.99 o 
 -11  11   4      103.90       90.93     16.27 o 
 -10  11   4        0.03       -9.18      9.18 o 
  -9  11   4      752.81      804.60     30.93 o 
  -8  11   4      758.25      691.89     26.78 o 
  -7  11   4       12.61       10.01      8.51 o 
  -6  11   4      136.91      127.21     12.63 o 
  -5  11   4     1348.80     1335.29     32.80 o 
  -4  11   4     1420.75     1388.46     23.39 o 
  -3  11   4       37.17       36.62      5.70 o 
  -2  11   4      418.30      428.88     12.41 o 
  -1  11   4      319.64      327.96     10.42 o 
   0  11   4      563.41      503.25     15.31 o 
   1  11   4      265.42      231.40     13.48 o 
   2  11   4     1370.94     1244.27     32.82 o 
   3  11   4      547.22      513.13     20.68 o 
   4  11   4        0.10        2.46      7.61 o 
   5  11   4      740.17      772.07     26.64 o 
   6  11   4       17.21       14.14     10.28 o 
   7  11   4       68.52       66.80     12.63 o 
   8  11   4        8.27       14.41     10.83 o 
   9  11   4      585.20      630.73     30.23 o 
 -11  12   4      351.08      358.81     25.16 o 
 -10  12   4       46.20       39.35     12.62 o 
  -9  12   4      260.04      235.31     29.76 o 
  -8  12   4      443.31      419.88     37.51 o 
  -7  12   4       46.36       47.06     11.03 o 
  -6  12   4       81.82       63.50     10.75 o 
  -5  12   4     1180.32     1079.09     33.02 o 
  -4  12   4       31.69       47.30      9.09 o 
  -3  12   4      165.19      138.92      8.34 o 
  -2  12   4      291.35      258.66     10.18 o 
  -1  12   4      747.50      738.84     18.62 o 
   0  12   4        4.27        2.16      5.32 o 
   1  12   4      580.88      545.51     20.44 o 
   2  12   4     1022.10      965.24     27.71 o 
   3  12   4       63.79       66.39     10.64 o 
   4  12   4       38.25       38.14      9.44 o 
   5  12   4        1.46        8.27      8.94 o 
   6  12   4      289.16      272.79     21.35 o 
   7  12   4       66.02       68.20     13.74 o 
   8  12   4       61.40       51.16     13.12 o 
 -10  13   4       13.06        7.25     11.36 o 
  -9  13   4      140.59       98.63     14.88 o 
  -8  13   4      192.54      129.20     17.20 o 
  -7  13   4      247.82      223.63     17.03 o 
  -6  13   4        0.07       11.24      8.55 o 
  -5  13   4        3.93       -1.28      7.77 o 
  -4  13   4      272.19      241.37     20.57 o 
  -3  13   4      879.37      875.64     25.00 o 
  -2  13   4      326.23      302.83     18.46 o 
  -1  13   4        3.49        6.20      6.91 o 
   0  13   4      124.47      120.06     11.15 o 
   1  13   4       17.22        8.28      7.76 o 
   2  13   4       43.97       39.28      9.25 o 
   3  13   4       92.07       94.46     14.22 o 
   4  13   4      106.50       86.99     12.05 o 
   5  13   4      177.92      170.27     15.32 o 
   6  13   4       79.85       72.94     13.63 o 
   7  13   4       80.54      102.21     14.60 o 
   8  13   4       50.23       35.81     12.27 o 
 -10  14   4      135.11      143.11     18.05 o 
  -9  14   4       25.91       32.09     12.37 o 
  -8  14   4       10.61       -1.89     10.27 o 
  -7  14   4       28.25       11.07     10.21 o 
  -6  14   4        0.15       -2.29      8.13 o 
  -5  14   4      593.08      593.83     24.62 o 
  -4  14   4      146.91      179.05     13.60 o 
  -3  14   4      302.87      252.61     17.74 o 
  -2  14   4       20.88       18.89      6.70 o 
  -1  14   4     2844.00     2806.47     44.51 o 
   0  14   4        8.48       10.38      7.30 o 
   1  14   4      830.24      799.84     25.63 o 
   2  14   4      239.74      231.06     15.25 o 
   3  14   4      218.03      215.56     16.96 o 
   4  14   4       60.40       67.31     12.24 o 
   5  14   4      218.80      195.49     26.58 o 
   6  14   4      374.84      376.08     22.56 o 
   7  14   4       60.13       57.16     13.51 o 
  -9  15   4      247.72      266.37     21.05 o 
  -8  15   4       67.42       69.82     14.48 o 
  -7  15   4      115.81      139.76     15.52 o 
  -6  15   4      529.82      544.72     24.31 o 
  -5  15   4        0.40        0.03      9.74 o 
  -4  15   4       19.30       44.35     14.74 o 
  -3  15   4       63.58      102.86     16.84 o 
  -2  15   4      112.87      155.79     19.91 o 
  -1  15   4       63.28       33.32     10.56 o 
   0  15   4      244.30      228.28     17.38 o 
   1  15   4      337.76      334.04     17.80 o 
   2  15   4       26.25       26.59      9.56 o 
   3  15   4      323.11      352.42     19.43 o 
   4  15   4      494.99      468.29     22.67 o 
   5  15   4       32.99       13.27     10.17 o 
   6  15   4       10.60        1.43     11.44 o 
   7  15   4        7.49        7.30     11.21 o 
  -9  16   4       59.46       69.34     15.16 o 
  -8  16   4        3.01       -8.40     11.07 o 
  -7  16   4      466.12      483.00     25.03 o 
  -6  16   4      117.21      101.55     13.98 o 
  -5  16   4        7.95       -8.60      8.60 o 
  -4  16   4      389.79      438.93     39.45 o 
  -3  16   4      678.68      709.56     29.48 o 
  -2  16   4      221.70      245.37     58.74 o 
  -1  16   4        2.02       -4.04     12.05 o 
   0  16   4      256.70      255.09     19.51 o 
   1  16   4      230.94      218.61     24.20 o 
   2  16   4        2.89       11.90      9.12 o 
   3  16   4       14.73        2.72      8.71 o 
   4  16   4      103.46      108.10     14.49 o 
   5  16   4      289.45      278.68     23.74 o 
   6  16   4        0.29       -9.38      9.38 o 
  -8  17   4       77.61       75.00     15.76 o 
  -7  17   4       87.23      130.94     19.14 o 
  -6  17   4      106.67      109.59     17.42 o 
  -5  17   4       18.71       21.95     11.59 o 
  -4  17   4        0.75        6.89      9.80 o 
  -3  17   4       48.94       41.91     21.22 o 
  -2  17   4        0.12        2.83     14.19 o 
  -1  17   4        6.71       -8.34     14.40 o 
   0  17   4      137.18      145.07     23.03 o 
   1  17   4      207.88      194.34     18.38 o 
   2  17   4      180.39      175.26     21.57 o 
   3  17   4        1.65        8.84      9.40 o 
   4  17   4       28.21       17.92     10.79 o 
   5  17   4      219.65      217.41     19.54 o 
  -7  18   4       39.74       23.69     13.66 o 
  -6  18   4       54.53       60.60     15.48 o 
  -5  18   4       16.04       11.36     11.82 o 
  -4  18   4        0.35        6.35     14.86 o 
  -3  18   4        0.15        0.10     14.67 o 
  -2  18   4       31.41       35.85     18.44 o 
  -1  18   4       60.68       95.69     20.82 o 
   0  18   4        4.72      -12.19     12.19 o 
   1  18   4        0.93       -0.02     18.39 o 
   2  18   4        8.58        2.39     10.91 o 
   3  18   4      112.39      121.83     30.32 o 
   4  18   4        0.19       -4.42     11.64 o 
  -6  19   4      396.77      521.21     31.61 o 
  -5  19   4        1.35      -13.12     14.93 o 
  -4  19   4       19.71        7.32     16.20 o 
  -3  19   4        7.33        7.62     15.75 o 
  -2  19   4       19.38       35.01     17.95 o 
  -1  19   4       11.94       28.35     17.95 o 
   0  19   4       64.04       67.00     39.03 o 
   1  19   4       94.72      101.66     22.77 o 
   2  19   4       62.46       61.92     15.26 o 
   3  19   4       24.07       38.69     13.92 o 
  -4  20   4      235.10      247.97     32.10 o 
  -3  20   4       15.41       13.37     30.32 o 
  -2  20   4       62.21       38.29     19.56 o 
  -1  20   4       15.44        3.49     15.97 o 
   0  20   4        0.39        8.51     17.26 o 
   1  20   4       16.05        9.68     17.80 o 
   2  20   4        0.98      -20.08     20.08 o 
 -13   1   5       49.32       55.35     16.30 o 
 -12   1   5      207.80      219.75     19.63 o 
 -11   1   5       38.44       30.81      7.68 o 
 -10   1   5       29.04       38.25      7.32 o 
  -9   1   5       55.12       48.03      7.14 o 
  -8   1   5       87.23       76.86      7.22 o 
  -7   1   5     1978.42     1982.79     29.96 o 
  -6   1   5      262.37      320.10     10.04 o 
  -5   1   5       53.86       59.28      4.69 o 
  -4   1   5      201.03      166.48      6.78 o 
  -3   1   5      593.03      592.89     10.81 o 
  -2   1   5     5504.95     5369.78     56.80 o 
  -1   1   5     2298.05     2289.11     31.49 o 
   0   1   5      739.67      720.21     18.21 o 
   1   1   5    17933.65    19047.46    190.19 o 
   2   1   5     1805.64     1941.63     26.48 o 
   3   1   5     5154.43     5117.52     58.93 o 
   4   1   5      574.97      579.73     14.76 o 
   5   1   5     2101.55     2105.57     32.29 o 
   6   1   5        1.03        7.18      5.81 o 
   7   1   5      576.53      598.33     21.18 o 
   8   1   5        0.14        1.76      9.37 o 
   9   1   5       52.12       57.40     11.17 o 
  10   1   5        5.93        7.51     13.11 o 
 -13   2   5      138.37      162.42     16.24 o 
 -12   2   5      430.94      480.97     21.50 o 
 -11   2   5       33.52       30.94     11.37 o 
 -10   2   5       30.06       21.20      6.65 o 
  -9   2   5       99.55       81.22      8.17 o 
  -8   2   5        1.76        0.69      4.85 o 
  -7   2   5       22.75       21.07      4.92 o 
  -6   2   5      338.16      462.47     11.90 o 
  -5   2   5     4470.63     4394.21     51.09 o 
  -4   2   5     1064.35      986.43     15.88 o 
  -3   2   5       85.29       58.71      3.91 o 
  -2   2   5      128.13       97.63      4.66 o 
  -1   2   5      593.06      562.23     10.39 o 
   0   2   5     4784.49     4843.86     52.20 o 
   1   2   5     1565.78     1610.56     24.26 o 
   2   2   5       36.57       37.81      5.31 o 
   3   2   5      442.98      427.20     11.39 o 
   4   2   5      473.74      524.68     17.85 o 
   5   2   5     1423.77     1369.03     27.57 o 
   6   2   5        2.38       -5.22      5.22 o 
   7   2   5      716.97      706.42     19.77 o 
   8   2   5      149.43      159.42     13.15 o 
   9   2   5       14.28        7.06      8.98 o 
  10   2   5       56.20       24.62     17.22 o 
 -13   3   5       85.92       87.45     13.85 o 
 -12   3   5      304.60      299.04     18.12 o 
 -11   3   5       89.70      106.34     11.99 o 
 -10   3   5     2058.90     2044.47     35.39 o 
  -9   3   5      161.36      172.70      9.99 o 
  -8   3   5      606.75      585.75     15.84 o 
  -7   3   5      314.47      241.59      9.85 o 
  -6   3   5      412.67      350.54     10.51 o 
  -5   3   5      962.93     1036.00     17.64 o 
  -4   3   5      777.09      872.18     16.73 o 
  -3   3   5      192.27      188.13      6.47 o 
  -2   3   5     3831.77     3902.37     43.58 o 
  -1   3   5      973.77     1033.12     19.79 o 
   0   3   5     2553.79     2528.70     30.44 o 
   1   3   5     2098.35     1994.77     27.99 o 
   2   3   5     3393.90     3347.33     40.58 o 
   3   3   5     1416.63     1413.14     22.39 o 
   4   3   5     1010.45     1049.68     19.68 o 
   5   3   5        4.36        5.51      5.13 o 
   6   3   5     2724.86     2655.29     40.22 o 
   7   3   5      115.38      120.14     13.91 o 
   8   3   5      450.39      465.48     19.60 o 
   9   3   5       45.95       50.88     12.82 o 
  10   3   5        3.55       -5.03     17.83 o 
 -13   4   5       24.48        4.42     16.48 o 
 -12   4   5        6.91       -1.02      8.47 o 
 -11   4   5       32.21       18.35      9.53 o 
 -10   4   5        0.14       -6.12      6.12 o 
  -9   4   5      488.70      493.46     21.29 o 
  -8   4   5      847.06      770.53     18.64 o 
  -7   4   5     2093.46     2031.72     31.11 o 
  -6   4   5       19.93       34.40      4.95 o 
  -5   4   5       68.24       43.68      5.25 o 
  -4   4   5     1963.96     1920.89     26.26 o 
  -3   4   5     3026.76     2965.51     35.63 o 
  -2   4   5       56.73       47.19      3.87 o 
  -1   4   5     1897.49     1985.96     25.07 o 
   0   4   5      289.89      319.84      7.81 o 
   1   4   5     1679.12     1812.53     24.43 o 
   2   4   5     1953.12     2096.94     28.16 o 
   3   4   5     1229.06     1306.33     21.24 o 
   4   4   5      850.59      806.98     16.90 o 
   5   4   5        3.68       -4.78      4.78 o 
   6   4   5       37.69       30.54      7.98 o 
   7   4   5       89.86       79.43     10.06 o 
   8   4   5      211.33      173.65     15.84 o 
   9   4   5      169.91      167.37     17.05 o 
  10   4   5       86.59       88.08     15.45 o 
 -13   5   5       85.44      130.19     17.10 o 
 -12   5   5       56.29       81.59     14.27 o 
 -11   5   5       10.73       18.24     10.77 o 
 -10   5   5      121.11      109.66     11.25 o 
  -9   5   5      114.82      121.88     10.56 o 
  -8   5   5      441.58      431.50     15.33 o 
  -7   5   5        0.12        0.36      4.51 o 
  -6   5   5       78.11       92.72      7.57 o 
  -5   5   5        1.75       14.95      3.96 o 
  -4   5   5      102.68       87.46      5.50 o 
  -3   5   5      547.08      554.63     12.37 o 
  -2   5   5      603.92      679.17     12.62 o 
  -1   5   5     2514.69     2499.53     30.76 o 
   0   5   5     3393.33     3534.73     45.18 o 
   1   5   5        5.19        4.93      3.03 o 
   2   5   5       18.71       18.79      5.08 o 
   3   5   5      593.77      586.24     18.23 o 
   4   5   5      148.12      172.44     10.51 o 
   5   5   5      152.40      150.64     14.00 o 
   6   5   5       52.45       53.09      8.81 o 
   7   5   5      542.83      531.80     22.59 o 
   8   5   5      266.33      260.78     18.58 o 
   9   5   5        0.13       15.05     10.95 o 
  10   5   5        0.54       -3.91     19.44 o 
 -13   6   5       30.15       26.26     13.02 o 
 -12   6   5       29.72       17.84     11.14 o 
 -11   6   5        0.00       -5.95      8.35 o 
 -10   6   5      137.77      158.86     12.60 o 
  -9   6   5       93.86       70.23      9.32 o 
  -8   6   5      335.83      316.06     12.60 o 
  -7   6   5     1888.80     1805.39     29.50 o 
  -6   6   5      110.83       92.06      6.85 o 
  -5   6   5      266.67      294.65     13.95 o 
  -4   6   5     2144.53     2193.25     29.97 o 
  -3   6   5     1438.40     1398.23     21.16 o 
  -2   6   5     5733.82     6042.20     66.41 o 
  -1   6   5      802.10      834.61     14.29 o 
   0   6   5       22.41       42.95      4.01 o 
   1   6   5       32.09       54.58      4.03 o 
   2   6   5      406.75      510.30     12.60 o 
   3   6   5        0.64        4.88      3.96 o 
   4   6   5       40.95       29.28      6.79 o 
   5   6   5     4117.08     3899.50     56.79 o 
   6   6   5      198.04      211.07     20.78 o 
   7   6   5      767.19      801.39     32.03 o 
   8   6   5        5.42       10.55     10.03 o 
   9   6   5      192.92      212.09     21.99 o 
  10   6   5        1.04        4.14     14.33 o 
 -13   7   5       42.33       77.88     16.36 o 
 -12   7   5      316.75      303.16     22.20 o 
 -11   7   5      123.91      135.38     26.14 o 
 -10   7   5       25.95       20.80      9.71 o 
  -9   7   5        4.82        2.39      6.35 o 
  -8   7   5     3911.24     3732.21     57.72 o 
  -7   7   5     1559.46     1550.73     26.89 o 
  -6   7   5      220.30      251.13     10.06 o 
  -5   7   5     1007.89     1059.92     19.55 o 
  -4   7   5     1160.21     1336.47     21.75 o 
  -3   7   5      338.34      312.86      9.40 o 
  -2   7   5      884.78      938.27     16.35 o 
  -1   7   5       61.14       56.12      4.31 o 
   0   7   5     3358.46     3461.24     44.80 o 
   1   7   5     4502.37     4532.23     59.20 o 
   2   7   5      887.79      829.77     17.76 o 
   3   7   5       17.16        8.17      5.78 o 
   4   7   5      489.85      476.60     22.93 o 
   5   7   5        2.10       -4.72      7.06 o 
   6   7   5      477.89      440.56     22.69 o 
   7   7   5       88.51       82.12     15.78 o 
   8   7   5      148.93      165.54     16.22 o 
   9   7   5       53.23       84.87     21.55 o 
  10   7   5      161.81      160.37     18.79 o 
 -12   8   5      371.77      397.63     29.86 o 
 -11   8   5       86.35      104.86     15.09 o 
 -10   8   5      117.03      138.65     15.36 o 
  -9   8   5      264.18      231.00     16.54 o 
  -8   8   5      299.13      291.50     14.18 o 
  -7   8   5      112.71      130.71     12.39 o 
  -6   8   5     2231.56     2115.98     44.06 o 
  -5   8   5     2312.14     2237.86     32.31 o 
  -4   8   5       83.57       64.14      5.99 o 
  -3   8   5      686.79      814.45     15.98 o 
  -2   8   5      424.45      421.85     10.90 o 
  -1   8   5     1934.61     1936.92     26.90 o 
   0   8   5      484.03      440.53     10.00 o 
   1   8   5      196.19      215.68      9.67 o 
   2   8   5     2941.62     2899.55     50.52 o 
   3   8   5      661.56      686.50     29.54 o 
   4   8   5      179.31      191.33     15.97 o 
   5   8   5      170.93      141.03     19.93 o 
   6   8   5     2797.94     2681.35     54.35 o 
   7   8   5      115.10      130.46     14.27 o 
   8   8   5        2.05      -11.83     11.83 o 
   9   8   5       11.86       -3.47     10.42 o 
 -12   9   5        2.98       -3.83     13.46 o 
 -11   9   5      171.29      165.04     17.51 o 
 -10   9   5      300.39      282.78     23.85 o 
  -9   9   5      104.94       86.86     12.73 o 
  -8   9   5       83.61      100.12     12.08 o 
  -7   9   5      376.04      364.30     17.04 o 
  -6   9   5      657.33      682.61     21.65 o 
  -5   9   5       89.12       80.15      6.90 o 
  -4   9   5       21.62       20.91      5.08 o 
  -3   9   5        7.62        9.51      4.47 o 
  -2   9   5      196.52      236.33      9.91 o 
  -1   9   5     6554.86     6547.10     73.14 o 
   0   9   5      985.72     1055.87     21.30 o 
   1   9   5        3.86        1.31      4.47 o 
   2   9   5        0.86       -3.91      8.83 o 
   3   9   5      644.00      600.68     21.13 o 
   4   9   5     2557.30     2368.24     47.64 o 
   5   9   5      641.19      584.48     29.33 o 
   6   9   5      187.95      186.44     20.68 o 
   7   9   5      119.06      110.67     14.12 o 
   8   9   5      177.80      194.95     18.27 o 
   9   9   5        0.81        5.97     11.35 o 
 -12  10   5       57.76       84.49     15.45 o 
 -11  10   5       39.42       30.97     12.74 o 
 -10  10   5        8.02       12.95     10.08 o 
  -9  10   5       77.75       74.14     12.28 o 
  -8  10   5        0.59       -3.03      7.08 o 
  -7  10   5        0.41       -1.15      7.09 o 
  -6  10   5      381.57      368.90     14.43 o 
  -5  10   5      299.81      313.34     11.36 o 
  -4  10   5        0.56        2.09      4.69 o 
  -3  10   5     1023.27      944.14     18.45 o 
  -2  10   5       87.64       86.76      6.33 o 
  -1  10   5      364.30      347.54     10.37 o 
   0  10   5      663.68      643.40     21.22 o 
   1  10   5       35.53       50.04      8.62 o 
   2  10   5      160.60      148.06     12.12 o 
   3  10   5      360.89      328.55     17.21 o 
   4  10   5     1723.32     1614.54     37.74 o 
   5  10   5       40.81       27.23      9.58 o 
   6  10   5      413.40      393.08     20.85 o 
   7  10   5        0.83        5.04      8.97 o 
   8  10   5        7.05        5.04     10.72 o 
   9  10   5       14.73       10.55     11.74 o 
 -11  11   5       22.62       20.12     12.55 o 
 -10  11   5       46.78       46.56     12.53 o 
  -9  11   5      461.93      438.42     23.27 o 
  -8  11   5        1.55        2.61      8.06 o 
  -7  11   5       15.06       13.18      8.65 o 
  -6  11   5      192.25      185.50     13.97 o 
  -5  11   5       27.00       43.93      8.86 o 
  -4  11   5      292.94      284.44     10.85 o 
  -3  11   5      171.01      202.37      9.15 o 
  -2  11   5      719.59      717.20     17.64 o 
  -1  11   5     1423.28     1354.00     41.19 o 
   0  11   5      509.97      497.38     15.29 o 
   1  11   5      149.58      132.52     14.00 o 
   2  11   5       49.07       37.12      9.08 o 
   3  11   5      850.44      784.54     25.52 o 
   4  11   5        2.34       -1.99      7.85 o 
   5  11   5       69.88       51.20     13.66 o 
   6  11   5       52.33       48.73     11.44 o 
   7  11   5       12.47        6.31      9.52 o 
   8  11   5       77.27      116.43     16.13 o 
 -11  12   5       65.72       52.30     13.98 o 
 -10  12   5       42.80       33.70     12.12 o 
  -9  12   5       77.72       81.27     13.60 o 
  -8  12   5       59.22       34.37     20.12 o 
  -7  12   5      138.54      148.21     14.20 o 
  -6  12   5      149.85      132.26     12.90 o 
  -5  12   5      124.00      109.55     14.77 o 
  -4  12   5       64.02       91.53     10.05 o 
  -3  12   5     1485.41     1393.07     24.21 o 
  -2  12   5       27.22       14.65      7.00 o 
  -1  12   5        1.70        1.63      5.60 o 
   0  12   5      369.43      378.07     17.25 o 
   1  12   5     1228.42     1152.90     40.80 o 
   2  12   5       34.11       17.46      8.39 o 
   3  12   5       25.02       32.03      9.68 o 
   4  12   5      279.59      299.60     33.36 o 
   5  12   5       13.03       11.94      9.38 o 
   6  12   5       35.24       48.13     11.18 o 
   7  12   5       15.89       15.91     10.85 o 
   8  12   5       32.73       32.19     15.42 o 
 -11  13   5      136.43      169.77     26.04 o 
 -10  13   5      606.35      689.06     31.21 o 
  -9  13   5       26.57       11.93     10.94 o 
  -8  13   5       38.89       16.05     12.65 o 
  -7  13   5      313.96      275.01     17.88 o 
  -6  13   5      529.40      523.59     22.40 o 
  -5  13   5      154.19      157.07     13.34 o 
  -4  13   5     1417.85     1453.85     34.37 o 
  -3  13   5      423.95      416.51     15.27 o 
  -2  13   5      335.07      320.46     13.29 o 
  -1  13   5       13.13       15.31      6.27 o 
   0  13   5       26.56       33.64     14.11 o 
   1  13   5      995.16      919.34     27.48 o 
   2  13   5       12.53       17.31      8.23 o 
   3  13   5       30.13       37.86      9.68 o 
   4  13   5        7.71        1.62      9.27 o 
   5  13   5       78.94       73.14     12.43 o 
   6  13   5        0.10       -2.57     10.94 o 
   7  13   5      121.31      140.26     16.54 o 
   8  13   5       97.72      123.17     16.82 o 
 -10  14   5       13.64       26.99     12.58 o 
  -9  14   5       10.15       -8.97      8.97 o 
  -8  14   5      121.34      153.84     16.24 o 
  -7  14   5        8.83       -8.94     10.57 o 
  -6  14   5      309.30      329.81     19.24 o 
  -5  14   5       98.52      110.48     12.34 o 
  -4  14   5      227.62      195.95     13.93 o 
  -3  14   5      495.10      452.38     32.67 o 
  -2  14   5       38.82       39.59      8.04 o 
  -1  14   5        1.65       18.64      7.54 o 
   0  14   5        5.33        3.82      7.40 o 
   1  14   5       92.75      101.83     11.89 o 
   2  14   5        9.85       13.04      8.06 o 
   3  14   5       65.24       61.42     11.18 o 
   4  14   5       52.88       38.53     10.75 o 
   5  14   5      211.88      202.31     16.91 o 
   6  14   5      235.14      224.39     18.63 o 
   7  14   5       13.73       13.79     11.11 o 
 -10  15   5       29.92       36.69     15.28 o 
  -9  15   5        0.59       -9.15      9.15 o 
  -8  15   5      814.61      949.63     54.15 o 
  -7  15   5        7.43       13.47     10.41 o 
  -6  15   5      418.28      387.68     21.09 o 
  -5  15   5        0.40       -4.68     12.91 o 
  -4  15   5      110.38      114.24     24.96 o 
  -3  15   5       32.32       27.58      9.80 o 
  -2  15   5      109.22      121.46     20.59 o 
  -1  15   5       40.43       29.68     10.81 o 
   0  15   5       31.99       27.22      8.95 o 
   1  15   5        4.55       15.67      8.75 o 
   2  15   5        1.45        1.72      8.21 o 
   3  15   5        6.07        9.76      9.34 o 
   4  15   5      317.28      315.35     24.83 o 
   5  15   5      126.32      117.61     15.09 o 
   6  15   5      122.27       92.70     15.52 o 
  -9  16   5      259.51      343.41     34.26 o 
  -8  16   5        4.86       18.93     12.11 o 
  -7  16   5       28.66       17.71     11.27 o 
  -6  16   5        1.23        3.55     10.56 o 
  -5  16   5       51.59       67.10     14.14 o 
  -4  16   5        6.65       14.04      9.80 o 
  -3  16   5      142.68      150.28     15.81 o 
  -2  16   5      526.23      525.09     57.98 o 
  -1  16   5       96.62       97.28     24.18 o 
   0  16   5       96.59      120.53     15.39 o 
   1  16   5       24.61       21.35      9.36 o 
   2  16   5       44.26       36.29     10.48 o 
   3  16   5       53.94       57.99     12.01 o 
   4  16   5      126.31      132.01     15.30 o 
   5  16   5       37.42       35.54     12.16 o 
   6  16   5       11.26       -9.67     11.30 o 
  -8  17   5      333.76      327.51     30.00 o 
  -7  17   5       52.15       65.14     15.97 o 
  -6  17   5       25.11       37.72     13.37 o 
  -5  17   5        9.21        5.12     10.28 o 
  -4  17   5       88.91      108.19     15.15 o 
  -3  17   5        0.53       -6.69     13.47 o 
  -2  17   5       43.00       56.08     18.76 o 
  -1  17   5      233.20      294.82     28.67 o 
   0  17   5       66.14      102.25     15.17 o 
   1  17   5        0.00       -5.91      9.69 o 
   2  17   5       59.96       64.40     16.80 o 
   3  17   5       72.02      102.04     14.13 o 
   4  17   5        6.68       -1.06     10.61 o 
   5  17   5       19.36       39.08     13.38 o 
  -7  18   5      160.87      176.54     26.60 o 
  -6  18   5        9.16      -10.42     10.42 o 
  -5  18   5      340.22      393.32     32.15 o 
  -4  18   5      174.66      180.28     26.54 o 
  -3  18   5        6.87      -10.09     27.28 o 
  -2  18   5       10.58       33.35     26.53 o 
  -1  18   5      105.21      117.86     29.94 o 
   0  18   5      453.57      451.56     35.32 o 
   1  18   5       71.47       29.35     18.09 o 
   2  18   5      388.68      360.66     25.16 o 
   3  18   5      106.36       73.98     29.90 o 
   4  18   5        7.17      -10.30     10.30 o 
  -6  19   5      154.52      188.34     36.00 o 
  -5  19   5       40.29       22.11     18.57 o 
  -4  19   5        0.33       -5.85     14.55 o 
  -3  19   5        0.04       13.07     17.66 o 
  -2  19   5        0.76       -8.37     14.19 o 
  -1  19   5      375.84      453.34     37.24 o 
   0  19   5       10.37       21.97     17.41 o 
   1  19   5      119.85      108.83     23.56 o 
   2  19   5      161.35      181.97     24.81 o 
   3  19   5       13.50       18.28     13.44 o 
  -4  20   5       34.00       47.84     29.18 o 
  -3  20   5      321.30      372.18     77.68 o 
  -2  20   5        0.04       32.33     18.97 o 
  -1  20   5      133.41      108.50     39.79 o 
   0  20   5      172.04      231.76     30.81 o 
   1  20   5        7.05       10.99     18.22 o 
 -14   0   6      264.67      301.70     35.82 o 
 -13   0   6      477.09      488.49     39.67 o 
 -12   0   6        7.57        4.93     15.09 o 
 -11   0   6       18.12       21.35     10.69 o 
 -10   0   6      502.65      459.20     22.25 o 
  -9   0   6      293.75      272.56     16.88 o 
  -8   0   6      165.78      163.68     15.89 o 
  -7   0   6     3049.95     3079.23     58.28 o 
  -6   0   6     2884.68     3004.54     55.18 o 
  -5   0   6     1142.60     1134.35     26.33 o 
  -4   0   6      846.12      815.15     27.59 o 
  -3   0   6     3808.89     3737.03     59.64 o 
  -2   0   6    21007.52    20537.36    288.61 o 
  -1   0   6    43311.11    43729.21    737.81 o 
   0   0   6    24111.36    24693.77    346.34 o 
   1   0   6     1028.24     1112.91     24.31 o 
   2   0   6     1779.91     1987.47     39.40 o 
   3   0   6      813.88      903.30     25.05 o 
   4   0   6     2836.83     2733.77     53.82 o 
   5   0   6      393.57      354.79     19.09 o 
   6   0   6       78.04       86.14     12.21 o 
   7   0   6      167.10      154.38     21.02 o 
   8   0   6       15.47       12.09     10.76 o 
   9   0   6       64.44       66.43     21.12 o 
  10   0   6        0.03      -18.50     18.50 o 
 -14   1   6       40.61       55.05     17.46 o 
 -13   1   6        3.12       -2.38      9.63 o 
 -12   1   6        1.34        1.77      7.20 o 
 -11   1   6       44.29       55.35      8.65 o 
 -10   1   6      517.23      477.05     16.25 o 
  -9   1   6       10.13        5.70      5.50 o 
  -8   1   6        1.24       -4.41      4.67 o 
  -7   1   6     2555.96     2562.44     35.93 o 
  -6   1   6      321.32      309.03     10.45 o 
  -5   1   6     1693.36     1806.99     25.46 o 
  -4   1   6     1523.69     1466.95     22.90 o 
  -3   1   6     8874.81     9173.05     95.02 o 
  -2   1   6    11202.59    11212.69    201.94 o 
  -1   1   6    13539.93    13920.38    140.53 o 
   0   1   6     7762.52     8014.64     83.50 o 
   1   1   6      706.98      859.02     14.57 o 
   2   1   6     2117.85     2136.65     29.40 o 
   3   1   6     1219.07     1273.01     21.71 o 
   4   1   6      327.46      302.24     11.48 o 
   5   1   6     2364.98     2375.84     35.87 o 
   6   1   6        0.10       -1.45      5.68 o 
   7   1   6      211.24      199.03     11.60 o 
   8   1   6        0.24       -3.53      8.31 o 
   9   1   6      107.90      116.05     16.21 o 
  10   1   6       75.74       66.82     20.30 o 
 -14   2   6        2.21        5.90     14.58 o 
 -13   2   6       20.84       32.77     11.28 o 
 -12   2   6      153.54      168.95     20.68 o 
 -11   2   6       30.09       42.63      8.30 o 
 -10   2   6       42.84       22.23      6.61 o 
  -9   2   6        6.43       -2.35      4.79 o 
  -8   2   6       29.97       15.96      7.40 o 
  -7   2   6      336.92      322.89     12.21 o 
  -6   2   6      893.64      864.02     23.10 o 
  -5   2   6     4220.06     4221.32     49.65 o 
  -4   2   6     2279.32     2404.12     30.57 o 
  -3   2   6        0.06        2.59      2.36 o 
  -2   2   6     3549.58     3488.12     39.32 o 
  -1   2   6     4304.07     4430.89     48.39 o 
   0   2   6      418.64      472.48     10.17 o 
   1   2   6      903.13      998.15     16.17 o 
   2   2   6       57.52       64.54      5.29 o 
   3   2   6      120.78       98.70      7.01 o 
   4   2   6      884.06      937.13     22.03 o 
   5   2   6      250.08      254.45     12.03 o 
   6   2   6      889.14      908.59     20.84 o 
   7   2   6       23.68       26.85      8.58 o 
   8   2   6        8.97        0.56      8.48 o 
   9   2   6      228.91      241.18     18.78 o 
  10   2   6       20.80       31.13     19.28 o 
 -13   3   6        1.31       -7.83     13.36 o 
 -12   3   6       23.22       23.79     10.10 o 
 -11   3   6      566.02      589.30     22.08 o 
 -10   3   6      447.62      410.46     15.14 o 
  -9   3   6       11.79       31.89      6.74 o 
  -8   3   6      163.68      174.78      9.48 o 
  -7   3   6       85.31       67.30      6.52 o 
  -6   3   6        4.39       22.06      4.25 o 
  -5   3   6       28.35       42.02      4.66 o 
  -4   3   6     1325.77     1320.49     20.18 o 
  -3   3   6      627.67      642.79     12.14 o 
  -2   3   6      200.03      185.02      6.21 o 
  -1   3   6      491.76      480.47      9.62 o 
   0   3   6      145.93      184.94      6.36 o 
   1   3   6      169.37      187.39      7.82 o 
   2   3   6     4141.49     4270.41     50.65 o 
   3   3   6      379.81      405.70     12.01 o 
   4   3   6      162.65      154.93      8.84 o 
   5   3   6     1578.99     1614.07     37.08 o 
   6   3   6     1852.67     1880.03     38.23 o 
   7   3   6      265.38      268.17     15.13 o 
   8   3   6        0.57       -2.14      8.70 o 
   9   3   6      171.50      181.12     20.02 o 
  10   3   6        7.41        9.64     17.35 o 
 -13   4   6        8.44       -8.56      8.56 o 
 -12   4   6        0.38       -3.92      7.84 o 
 -11   4   6      307.87      281.63     16.23 o 
 -10   4   6        1.31       -3.63      5.65 o 
  -9   4   6     1185.58     1156.66     24.09 o 
  -8   4   6      264.51      293.55     15.03 o 
  -7   4   6        0.00       -2.83      4.18 o 
  -6   4   6      242.70      232.55      9.08 o 
  -5   4   6     6059.14     5990.28     67.80 o 
  -4   4   6     1188.52     1198.81     19.22 o 
  -3   4   6        2.67        1.46      2.96 o 
  -2   4   6     4269.71     4503.41     50.59 o 
  -1   4   6     3401.02     3524.96     40.76 o 
   0   4   6     1292.31     1310.92     19.09 o 
   1   4   6      224.86      261.07      8.98 o 
   2   4   6      870.93      859.74     16.27 o 
   3   4   6       49.15       55.84      7.27 o 
   4   4   6       23.65       26.38      6.70 o 
   5   4   6      277.08      247.67     15.22 o 
   6   4   6      287.02      273.21     14.10 o 
   7   4   6        1.61       -3.21      7.68 o 
   8   4   6      290.39      309.91     19.93 o 
   9   4   6        0.32      -10.33     10.33 o 
  10   4   6       69.63       73.05     18.15 o 
 -13   5   6       42.40       67.70     17.17 o 
 -12   5   6      151.53      192.11     15.52 o 
 -11   5   6      554.98      549.47     22.28 o 
 -10   5   6       17.20       -3.67      6.88 o 
  -9   5   6       78.27       94.75     13.95 o 
  -8   5   6     2553.87     2468.53     40.34 o 
  -7   5   6        1.85        2.07      4.58 o 
  -6   5   6      186.19      206.04     12.65 o 
  -5   5   6     2938.98     2998.72     38.78 o 
  -4   5   6      217.31      207.55      7.86 o 
  -3   5   6        1.87        0.29      2.94 o 
  -2   5   6     2427.25     2367.19     30.33 o 
  -1   5   6     3319.96     3076.90     37.00 o 
   0   5   6     3836.29     3988.16     46.07 o 
   1   5   6      833.25      912.97     22.33 o 
   2   5   6       41.11       33.75      5.11 o 
   3   5   6      191.16      164.48      8.11 o 
   4   5   6     1839.94     1830.38     28.64 o 
   5   5   6        4.22       -6.07      6.49 o 
   6   5   6      372.11      404.40     16.67 o 
   7   5   6      341.85      357.56     19.76 o 
   8   5   6       22.56       31.34     11.74 o 
   9   5   6       30.46       31.60     13.33 o 
  10   5   6      272.58      325.43     26.15 o 
 -13   6   6      273.31      324.92     23.51 o 
 -12   6   6      189.66      207.33     18.64 o 
 -11   6   6        0.86       -4.07      9.27 o 
 -10   6   6       73.29       57.30      9.59 o 
  -9   6   6      704.20      689.09     22.22 o 
  -8   6   6      203.23      187.20     11.74 o 
  -7   6   6     1431.02     1443.80     37.23 o 
  -6   6   6       27.98       35.08      5.43 o 
  -5   6   6      227.34      229.45      8.97 o 
  -4   6   6       48.32       38.27      4.92 o 
  -3   6   6     1869.65     1892.95     26.62 o 
  -2   6   6        3.59        7.36      3.38 o 
  -1   6   6        0.53        2.76      3.03 o 
   0   6   6      194.39      254.29     10.79 o 
   1   6   6      401.96      431.39     12.62 o 
   2   6   6      286.45      345.83     10.34 o 
   3   6   6       47.94       78.66      6.26 o 
   4   6   6     1436.62     1418.12     32.01 o 
   5   6   6     1027.96     1046.12     29.60 o 
   6   6   6      716.59      629.07     23.80 o 
   7   6   6        5.65        9.11      8.91 o 
   8   6   6      202.31      196.94     17.62 o 
   9   6   6        1.38        6.69     11.58 o 
 -13   7   6        5.49       23.05     12.66 o 
 -12   7   6       27.14       30.74     11.51 o 
 -11   7   6        7.45       16.21      9.95 o 
 -10   7   6      198.34      200.43     13.80 o 
  -9   7   6      453.31      444.14     17.77 o 
  -8   7   6      901.41      835.28     35.93 o 
  -7   7   6      107.13      134.03      8.69 o 
  -6   7   6       96.21      108.58      7.62 o 
  -5   7   6       34.44       15.99      4.75 o 
  -4   7   6     1292.82     1283.88     21.60 o 
  -3   7   6     1816.85     1904.12     30.96 o 
  -2   7   6       74.21       81.70      5.50 o 
  -1   7   6      711.57      755.65     14.30 o 
   0   7   6      213.94      222.72     10.83 o 
   1   7   6     1201.22     1139.40     28.17 o 
   2   7   6      351.35      350.54     10.06 o 
   3   7   6       66.74       63.33      7.13 o 
   4   7   6     1521.24     1372.49     33.62 o 
   5   7   6       17.36       20.85      8.65 o 
   6   7   6       50.08       48.75     10.68 o 
   7   7   6       48.64       53.21     12.03 o 
   8   7   6       85.59       96.57     14.63 o 
   9   7   6      186.73      196.38     19.00 o 
 -13   8   6       47.34       33.11     19.58 o 
 -12   8   6        3.27       13.30     10.75 o 
 -11   8   6       15.72       23.91     10.44 o 
 -10   8   6        2.80      -11.62     11.62 o 
  -9   8   6       27.58       30.89      7.97 o 
  -8   8   6      272.77      316.79     16.75 o 
  -7   8   6      653.72      630.52     20.57 o 
  -6   8   6       47.28       70.94      7.10 o 
  -5   8   6       66.00       73.28      6.78 o 
  -4   8   6      886.40      892.48     20.84 o 
  -3   8   6      416.63      417.75     20.68 o 
  -2   8   6     2556.90     2453.88     32.99 o 
  -1   8   6       38.07       42.18      4.69 o 
   0   8   6      159.41      164.84     10.51 o 
   1   8   6      764.87      759.39     17.70 o 
   2   8   6        5.90        1.69      6.88 o 
   3   8   6       31.31       27.75      8.49 o 
   4   8   6        0.00       -4.95      7.83 o 
   5   8   6      619.81      616.04     23.46 o 
   6   8   6        3.54        0.32      8.56 o 
   7   8   6       83.82       71.43     17.39 o 
   8   8   6       16.80       21.91     10.58 o 
   9   8   6      105.25      102.69     15.91 o 
 -12   9   6        0.23       -3.78     11.02 o 
 -11   9   6       33.94       34.52     14.44 o 
 -10   9   6      125.38      139.97     15.40 o 
  -9   9   6        0.67        7.00      8.37 o 
  -8   9   6     1222.44     1128.11     44.30 o 
  -7   9   6       45.30       61.84      8.41 o 
  -6   9   6      670.40      656.27     16.63 o 
  -5   9   6      106.43       98.71      7.60 o 
  -4   9   6      329.20      340.27     11.30 o 
  -3   9   6     1033.32     1125.72     21.07 o 
  -2   9   6       92.71      101.10      6.71 o 
  -1   9   6      126.52      119.36      6.61 o 
   0   9   6      353.45      438.18     13.83 o 
   1   9   6     1879.44     1783.39     30.70 o 
   2   9   6      554.88      537.79     24.39 o 
   3   9   6      142.21      139.23     12.49 o 
   4   9   6      293.64      266.41     16.04 o 
   5   9   6       41.06       32.96      9.78 o 
   6   9   6       35.37       29.57     10.14 o 
   7   9   6      112.68       92.07     14.04 o 
   8   9   6      147.39      135.24     16.47 o 
   9   9   6      188.08      254.17     21.37 o 
 -12  10   6       45.54       43.56     14.12 o 
 -11  10   6       17.65        3.11     13.22 o 
 -10  10   6      154.89      151.65     16.34 o 
  -9  10   6       42.57       35.28     10.49 o 
  -8  10   6      673.16      645.35     39.38 o 
  -7  10   6      660.31      609.96     23.23 o 
  -6  10   6     2618.77     2514.84     41.86 o 
  -5  10   6       49.86       48.72      6.81 o 
  -4  10   6        7.54        9.59      4.81 o 
  -3  10   6      528.12      522.90     13.83 o 
  -2  10   6      962.00      919.21     18.11 o 
  -1  10   6      141.97      135.26      8.30 o 
   0  10   6       42.04       42.56      6.36 o 
   1  10   6      285.91      270.19     14.88 o 
   2  10   6        2.55       -6.81      6.81 o 
   3  10   6       21.35       18.93      8.82 o 
   4  10   6      329.04      248.66     17.27 o 
   5  10   6      985.48      977.50     44.97 o 
   6  10   6      165.37      175.22     21.05 o 
   7  10   6       78.42       63.08     12.99 o 
   8  10   6       76.90       59.83     14.07 o 
 -12  11   6      107.69      128.30     18.13 o 
 -11  11   6      180.81      179.70     18.50 o 
 -10  11   6       15.22        7.47     10.61 o 
  -9  11   6      488.48      492.91     41.35 o 
  -8  11   6        3.41      -11.87     13.16 o 
  -7  11   6      265.20      268.22     16.84 o 
  -6  11   6       70.51       64.17     10.09 o 
  -5  11   6       26.22       23.66      5.99 o 
  -4  11   6      587.75      589.85     16.92 o 
  -3  11   6      104.14      103.35      9.60 o 
  -2  11   6      958.52      935.78     18.94 o 
  -1  11   6      332.92      314.16     12.66 o 
   0  11   6     1773.58     1656.91     30.53 o 
   1  11   6       28.20       32.55     10.19 o 
   2  11   6        7.89       -3.41      7.20 o 
   3  11   6      831.75      832.29     38.40 o 
   4  11   6      326.74      369.68     19.16 o 
   5  11   6       21.95        2.41     10.68 o 
   6  11   6      196.98      201.70     17.10 o 
   7  11   6       89.99       81.75     14.52 o 
   8  11   6        1.52       10.95     12.07 o 
 -11  12   6      371.74      426.36     25.94 o 
 -10  12   6       45.44       53.81     18.71 o 
  -9  12   6      312.53      305.65     20.53 o 
  -8  12   6       18.65       -2.68      8.33 o 
  -7  12   6      254.16      202.15     15.49 o 
  -6  12   6        7.54       38.77      9.30 o 
  -5  12   6      796.29      764.74     24.16 o 
  -4  12   6     1097.80     1062.24     21.20 o 
  -3  12   6      117.93      139.71      8.89 o 
  -2  12   6       23.80       28.59      6.54 o 
  -1  12   6        0.45       -5.63      5.63 o 
   0  12   6      911.09      882.11     26.27 o 
   1  12   6      921.24      860.81     26.71 o 
   2  12   6     1244.46     1125.57     30.92 o 
   3  12   6      644.45      593.66     23.26 o 
   4  12   6      157.24      161.36     17.61 o 
   5  12   6       10.43        8.43     10.21 o 
   6  12   6       30.13       38.77     11.02 o 
   7  12   6      315.48      328.10     21.80 o 
   8  12   6      129.90      154.06     18.02 o 
 -11  13   6        3.37       -6.00     10.38 o 
 -10  13   6       17.83       -0.02     14.55 o 
  -9  13   6       95.38      119.94     15.36 o 
  -8  13   6        4.73       -1.87      9.02 o 
  -7  13   6        7.58       -1.75      7.97 o 
  -6  13   6      331.58      329.67     20.24 o 
  -5  13   6        5.24        1.37      7.35 o 
  -4  13   6      312.00      330.84     16.32 o 
  -3  13   6      979.39      952.90     26.44 o 
  -2  13   6      845.02      763.92     20.49 o 
  -1  13   6     2126.92     2052.48     42.86 o 
   0  13   6     1482.96     1421.31     34.86 o 
   1  13   6      285.30      250.99     15.52 o 
   2  13   6       21.14       24.46      8.72 o 
   3  13   6        0.52        1.94      8.13 o 
   4  13   6      130.68      127.45     17.98 o 
   5  13   6       13.72        0.27      9.41 o 
   6  13   6      215.51      169.79     16.98 o 
   7  13   6        5.95        0.31     10.86 o 
 -10  14   6        0.91       -9.76      9.87 o 
  -9  14   6       61.98       45.32     11.94 o 
  -8  14   6       12.71       15.87     10.81 o 
  -7  14   6      114.16      118.05     14.08 o 
  -6  14   6      162.92      163.42     14.55 o 
  -5  14   6        3.89        7.03      7.63 o 
  -4  14   6      119.60      189.45     15.81 o 
  -3  14   6      208.42      188.48     13.52 o 
  -2  14   6        1.10        0.35      5.90 o 
  -1  14   6      106.52      110.40     11.63 o 
   0  14   6       45.87       49.02     17.07 o 
   1  14   6      391.41      374.45     19.27 o 
   2  14   6       98.56      113.30     15.64 o 
   3  14   6      608.16      618.76     24.79 o 
   4  14   6       26.03       18.10     10.24 o 
   5  14   6      318.10      282.33     22.10 o 
   6  14   6        0.01       -2.46     11.71 o 
   7  14   6      193.93      175.92     19.47 o 
 -10  15   6        2.13       -3.12     13.70 o 
  -9  15   6      429.57      513.59     39.53 o 
  -8  15   6      174.39      191.90     17.51 o 
  -7  15   6       12.77       -8.17      8.17 o 
  -6  15   6        1.94        2.33      8.34 o 
  -5  15   6       31.52       14.77     10.12 o 
  -4  15   6       10.36       26.05      9.97 o 
  -3  15   6      572.38      591.52     26.36 o 
  -2  15   6      642.80      640.14     28.16 o 
  -1  15   6      417.14      438.40     19.61 o 
   0  15   6      369.81      360.36     18.83 o 
   1  15   6        0.46       -1.38     10.76 o 
   2  15   6       20.44       11.17      9.03 o 
   3  15   6       40.42       26.36     10.47 o 
   4  15   6       10.18       -8.66      9.16 o 
   5  15   6       55.84       47.02     12.83 o 
   6  15   6      148.15      126.52     20.32 o 
  -9  16   6      323.68      355.86     27.63 o 
  -8  16   6       64.34       70.17     15.97 o 
  -7  16   6      537.26      586.20     26.34 o 
  -6  16   6       66.02       53.10     13.69 o 
  -5  16   6       25.62       21.80     10.99 o 
  -4  16   6      263.66      257.41     19.66 o 
  -3  16   6       34.14        2.32     13.90 o 
  -2  16   6      680.53      710.68     40.93 o 
  -1  16   6        3.03       -2.27      9.23 o 
   0  16   6      693.99      701.88     30.54 o 
   1  16   6       66.05       78.14     12.10 o 
   2  16   6       94.95       89.78     12.71 o 
   3  16   6        7.31        5.26      9.37 o 
   4  16   6       24.15       27.91     11.70 o 
   5  16   6      554.30      620.69     34.13 o 
  -8  17   6        5.09      -10.90     10.90 o 
  -7  17   6        9.55        4.94     12.05 o 
  -6  17   6      165.73      145.23     18.77 o 
  -5  17   6        0.07        0.15     10.05 o 
  -4  17   6       69.45       72.96     19.63 o 
  -3  17   6      574.29      568.89     39.48 o 
  -2  17   6      216.10      207.14     25.95 o 
  -1  17   6      385.33      427.92     33.49 o 
   0  17   6       80.41       63.84     14.04 o 
   1  17   6      349.58      382.33     28.86 o 
   2  17   6       29.69       16.67     10.67 o 
   3  17   6        3.55       -1.59      9.99 o 
   4  17   6       58.24       81.53     14.14 o 
  -7  18   6        3.76        9.09     12.49 o 
  -6  18   6       16.62       40.74     14.07 o 
  -5  18   6      107.23      113.38     20.97 o 
  -4  18   6        9.59       25.42     17.47 o 
  -3  18   6       58.78       42.89     19.29 o 
  -2  18   6       19.69       34.83     18.44 o 
  -1  18   6        4.07       -2.88     14.73 o 
   0  18   6        1.82       12.99     15.75 o 
   1  18   6      199.43      164.80     19.20 o 
   2  18   6      308.97      328.43     24.24 o 
   3  18   6       42.18       36.80     14.22 o 
  -6  19   6      126.16      164.84     21.05 o 
  -5  19   6       85.35       77.52     22.40 o 
  -4  19   6       36.57       26.72     18.21 o 
  -3  19   6       84.70       63.97     23.49 o 
  -2  19   6       12.15       19.19     29.94 o 
  -1  19   6      103.86      116.89     23.63 o 
   0  19   6        9.95       14.38     16.34 o 
   1  19   6      219.42      218.41     37.14 o 
   2  19   6      168.47      179.94     20.84 o 
  -4  20   6       96.80       90.07     32.59 o 
  -3  20   6       23.56       79.47     22.00 o 
  -2  20   6      142.80      136.79     25.45 o 
  -1  20   6        3.35       13.92     17.90 o 
   0  20   6       12.01       22.76     17.80 o 
 -14   1   7       33.30       26.77     16.01 o 
 -13   1   7       59.95       68.84     13.04 o 
 -12   1   7      422.07      416.57     24.06 o 
 -11   1   7       12.62        8.69      7.04 o 
 -10   1   7        0.07       -3.12      4.99 o 
  -9   1   7      298.83      303.39     12.56 o 
  -8   1   7      144.92      176.62      9.59 o 
  -7   1   7     1939.50     1828.35     28.61 o 
  -6   1   7       24.09       24.31      4.57 o 
  -5   1   7      234.85      185.33      7.41 o 
  -4   1   7       30.44       31.98      3.91 o 
  -3   1   7      946.31      959.35     17.11 o 
  -2   1   7      802.12      809.50     12.64 o 
  -1   1   7      557.04      548.57      9.61 o 
   0   1   7      139.56      187.12      6.03 o 
   1   1   7      503.47      592.13     12.22 o 
   2   1   7      212.52      254.64     11.98 o 
   3   1   7      265.03      346.93     13.16 o 
   4   1   7       79.05       83.77      8.06 o 
   5   1   7        5.37        0.69      6.43 o 
   6   1   7     1043.93     1061.97     23.40 o 
   7   1   7      141.77      147.63     13.03 o 
   8   1   7        2.15        2.50      8.89 o 
   9   1   7      142.84      127.48     22.97 o 
 -14   2   7      257.05      284.79     19.99 o 
 -13   2   7        0.68       -3.09      9.40 o 
 -12   2   7        0.23        4.49      8.73 o 
 -11   2   7       33.95       28.75      7.79 o 
 -10   2   7       75.48       76.41      8.56 o 
  -9   2   7       21.66       18.24      6.20 o 
  -8   2   7      446.29      355.49     12.79 o 
  -7   2   7      520.80      546.45     16.04 o 
  -6   2   7      400.94      362.40     10.94 o 
  -5   2   7      108.31       86.94      5.93 o 
  -4   2   7       74.95       56.31      4.54 o 
  -3   2   7      187.42      217.36      6.92 o 
  -2   2   7      407.71      409.22     10.53 o 
  -1   2   7     1580.27     1517.28     20.24 o 
   0   2   7      688.60      695.87     12.31 o 
   1   2   7      362.85      393.84     10.15 o 
   2   2   7      760.68      673.48     14.69 o 
   3   2   7     2060.38     2093.63     31.07 o 
   4   2   7     3309.09     3392.84     45.48 o 
   5   2   7      172.57      186.00     12.99 o 
   6   2   7      393.07      422.93     23.22 o 
   7   2   7      490.09      508.66     21.16 o 
   8   2   7      226.45      198.48     14.60 o 
   9   2   7        8.73        6.06     25.77 o 
 -14   3   7        9.77       15.40     11.86 o 
 -13   3   7      133.84      145.14     15.27 o 
 -12   3   7      167.99      161.69     16.75 o 
 -11   3   7       27.02       34.91      7.95 o 
 -10   3   7     2100.23     1991.25     34.92 o 
  -9   3   7      790.35      829.87     21.37 o 
  -8   3   7      132.27      144.41      8.93 o 
  -7   3   7      173.02      202.90      9.63 o 
  -6   3   7      176.64      174.96      8.31 o 
  -5   3   7      844.97      950.30     21.14 o 
  -4   3   7       24.59       21.63      3.77 o 
  -3   3   7      312.15      288.33      8.76 o 
  -2   3   7       21.19        1.61      2.70 o 
  -1   3   7      334.01      334.91      8.20 o 
   0   3   7      135.62      119.09      5.53 o 
   1   3   7     1045.83     1043.38     22.84 o 
   2   3   7     1677.10     1606.90     24.95 o 
   3   3   7       61.16       79.63      7.07 o 
   4   3   7       19.12       16.60      6.08 o 
   5   3   7      395.18      416.51     14.35 o 
   6   3   7     1690.25     1648.55     43.11 o 
   7   3   7       15.03        7.15      8.68 o 
   8   3   7       34.86       34.87     11.93 o 
   9   3   7      391.43      456.12     33.02 o 
 -14   4   7       59.09       72.33     16.10 o 
 -13   4   7      111.09       99.60     14.07 o 
 -12   4   7       29.27       44.96     10.64 o 
 -11   4   7      925.89      889.98     26.65 o 
 -10   4   7        0.24        6.14      5.59 o 
  -9   4   7       81.63       77.94      8.06 o 
  -8   4   7     2035.36     1971.03     31.86 o 
  -7   4   7      176.32      169.65      9.94 o 
  -6   4   7       30.73       16.97      5.10 o 
  -5   4   7     1998.17     2033.57     29.08 o 
  -4   4   7      149.04      141.70      8.30 o 
  -3   4   7       98.45      118.92      5.93 o 
  -2   4   7      209.11      199.58      6.90 o 
  -1   4   7      622.79      593.95     11.75 o 
   0   4   7      149.74      198.79      8.70 o 
   1   4   7     6145.30     6205.14     75.25 o 
   2   4   7        0.14        1.01      3.98 o 
   3   4   7      158.79      169.03      9.08 o 
   4   4   7      624.57      596.81     16.02 o 
   5   4   7     2876.20     2670.30     54.97 o 
   6   4   7      228.08      238.38     13.95 o 
   7   4   7      102.55      102.79     13.06 o 
   8   4   7       14.36       11.18     11.09 o 
   9   4   7      141.90      140.69     22.88 o 
 -13   5   7       58.70       81.68     16.03 o 
 -12   5   7       51.21       37.90     10.71 o 
 -11   5   7       11.04        9.15      8.14 o 
 -10   5   7     1236.63     1199.54     39.28 o 
  -9   5   7      700.05      684.40     18.33 o 
  -8   5   7        9.32        3.78      6.38 o 
  -7   5   7       29.90       18.68      5.63 o 
  -6   5   7       14.09        0.51      4.41 o 
  -5   5   7       32.41       25.82      4.69 o 
  -4   5   7      294.73      356.53     10.31 o 
  -3   5   7     1042.06     1003.63     17.26 o 
  -2   5   7      591.97      627.77     12.82 o 
  -1   5   7      932.46      931.92     15.76 o 
   0   5   7     1473.82     1558.62     22.67 o 
   1   5   7       20.47       16.76      5.35 o 
   2   5   7       56.76       46.30      5.90 o 
   3   5   7       37.17       31.76      5.81 o 
   4   5   7       11.79       12.59      6.81 o 
   5   5   7      198.84      179.42     11.78 o 
   6   5   7       41.40       61.80     11.01 o 
   7   5   7       95.42       86.45     13.35 o 
   8   5   7       11.54       -7.29     10.39 o 
   9   5   7       17.52       -1.88     25.77 o 
 -13   6   7      359.90      361.96     24.56 o 
 -12   6   7       13.36       25.04     11.39 o 
 -11   6   7       56.56       47.93     10.00 o 
 -10   6   7      103.42      127.59     11.57 o 
  -9   6   7     2984.31     2892.79     49.11 o 
  -8   6   7       46.86       53.80      7.20 o 
  -7   6   7     4013.35     3874.89     58.52 o 
  -6   6   7      308.00      247.18     10.16 o 
  -5   6   7      500.17      498.19     12.99 o 
  -4   6   7      277.93      321.49     10.24 o 
  -3   6   7     1747.05     1711.23     25.01 o 
  -2   6   7      255.38      223.83      8.05 o 
  -1   6   7       11.07       18.45      4.12 o 
   0   6   7      880.77      943.41     16.59 o 
   1   6   7      133.42      128.32      6.90 o 
   2   6   7      161.90      156.84      8.00 o 
   3   6   7      611.27      637.17     16.92 o 
   4   6   7        0.47       -6.01      6.01 o 
   5   6   7        3.55       11.01      8.47 o 
   6   6   7      192.02      200.76     15.31 o 
   7   6   7       70.89       66.73     15.09 o 
   8   6   7       27.50       21.94     11.71 o 
   9   6   7       14.10        1.05     15.00 o 
 -13   7   7       12.57       -1.57     12.25 o 
 -12   7   7      340.96      427.24     24.58 o 
 -11   7   7      201.21      209.34     17.62 o 
 -10   7   7       21.00       17.43      8.14 o 
  -9   7   7      606.16      554.59     22.45 o 
  -8   7   7     1131.89     1107.57     23.28 o 
  -7   7   7      306.76      292.67     11.96 o 
  -6   7   7        9.03        6.01      4.84 o 
  -5   7   7       27.02       42.52      5.80 o 
  -4   7   7      744.80      848.18     21.25 o 
  -3   7   7     4575.28     4537.30     54.01 o 
  -2   7   7       70.55       89.10      5.85 o 
  -1   7   7     1070.56     1012.35     17.71 o 
   0   7   7     3385.34     3496.51     49.04 o 
   1   7   7        3.31        8.47      5.16 o 
   2   7   7      457.53      493.73     15.08 o 
   3   7   7       35.62       33.04      9.19 o 
   4   7   7      544.07      506.51     28.66 o 
   5   7   7        0.82        6.80      8.26 o 
   6   7   7      115.96      105.28     13.11 o 
   7   7   7       11.31       20.76     10.34 o 
   8   7   7       26.08       39.60     12.11 o 
   9   7   7       35.15       26.58     17.47 o 
 -13   8   7        0.16        1.39     14.08 o 
 -12   8   7       64.39       57.61     13.97 o 
 -11   8   7       24.67       20.33      9.97 o 
 -10   8   7      123.53      125.88     23.52 o 
  -9   8   7      473.04      478.28     35.55 o 
  -8   8   7      637.97      646.68     20.19 o 
  -7   8   7      562.62      584.02     16.43 o 
  -6   8   7        7.10        3.11      5.16 o 
  -5   8   7     3114.97     3023.07     41.14 o 
  -4   8   7     1460.82     1419.08     23.89 o 
  -3   8   7     4463.27     4566.66     55.07 o 
  -2   8   7        3.36        6.49      4.02 o 
  -1   8   7     5461.41     5342.43     61.65 o 
   0   8   7     1123.05     1121.38     20.41 o 
   1   8   7       53.19       88.75      5.89 o 
   2   8   7      137.49      145.94     11.96 o 
   3   8   7     1316.71     1296.82     32.09 o 
   4   8   7      117.24      128.27     12.78 o 
   5   8   7      105.97       93.48     12.28 o 
   6   8   7        9.69        8.36      8.55 o 
   7   8   7      180.11      151.99     15.71 o 
   8   8   7       67.09       69.69     14.22 o 
   9   8   7        6.86       14.79     15.83 o 
 -13   9   7       28.18       25.96     13.90 o 
 -12   9   7      311.71      337.74     23.35 o 
 -11   9   7       26.61        6.94      9.58 o 
 -10   9   7       79.69       95.15     13.55 o 
  -9   9   7       84.84       80.67     12.15 o 
  -8   9   7     2501.24     2520.36     52.18 o 
  -7   9   7     1263.15     1253.17     66.40 o 
  -6   9   7     1393.19     1308.95     33.39 o 
  -5   9   7      248.01      263.63     10.93 o 
  -4   9   7       85.55       81.96      6.90 o 
  -3   9   7       27.09       31.51      5.35 o 
  -2   9   7       19.44       18.62      4.63 o 
  -1   9   7      406.06      425.17     11.63 o 
   0   9   7     1216.45     1183.76     28.87 o 
   1   9   7       92.59       84.85      9.84 o 
   2   9   7       88.74       78.11     10.24 o 
   3   9   7       45.95       28.46      8.83 o 
   4   9   7      143.23      140.70     14.66 o 
   5   9   7      104.22       71.36     13.46 o 
   6   9   7       30.67       33.14     12.14 o 
   7   9   7       17.61       16.63     10.81 o 
   8   9   7        7.44       20.12     12.13 o 
 -12  10   7        2.92        2.54     14.33 o 
 -11  10   7        1.57       -4.64      9.62 o 
 -10  10   7       14.35       12.94     10.35 o 
  -9  10   7       56.13       74.58     19.12 o 
  -8  10   7      894.94      847.02     28.05 o 
  -7  10   7       30.77       31.26      7.75 o 
  -6  10   7     3334.89     3207.49     44.86 o 
  -5  10   7      362.01      361.40     14.14 o 
  -4  10   7     3816.26     3704.00     48.30 o 
  -3  10   7       66.01       63.10      6.44 o 
  -2  10   7     1423.92     1300.99     22.55 o 
  -1  10   7        6.64        6.92      6.07 o 
   0  10   7        7.93       -2.04      6.19 o 
   1  10   7     3643.16     3692.85     83.25 o 
   2  10   7       74.67       60.89     10.21 o 
   3  10   7      265.94      291.04     27.79 o 
   4  10   7        5.72       -1.18      8.64 o 
   5  10   7      914.31      857.38     29.14 o 
   6  10   7       31.03       25.63     10.70 o 
   7  10   7      125.94      107.20     15.02 o 
   8  10   7        0.05       12.00     12.52 o 
 -12  11   7      179.61      204.07     21.11 o 
 -11  11   7       25.89       17.65     14.33 o 
 -10  11   7        9.04        8.22      9.76 o 
  -9  11   7       21.24       32.72     10.42 o 
  -8  11   7      173.00      213.74     20.37 o 
  -7  11   7       59.04       69.60     14.33 o 
  -6  11   7      738.76      713.35     20.02 o 
  -5  11   7      933.21      926.33     20.25 o 
  -4  11   7       42.21       36.35      7.45 o 
  -3  11   7       81.55       82.90     10.06 o 
  -2  11   7       58.73       70.12      6.85 o 
  -1  11   7       69.75       74.60      8.00 o 
   0  11   7      782.08      780.84     24.61 o 
   1  11   7      323.78      332.33     17.09 o 
   2  11   7      169.08      152.67     13.24 o 
   3  11   7        7.34        9.18      8.51 o 
   4  11   7       20.90       18.64      9.58 o 
   5  11   7      236.00      218.74     19.45 o 
   6  11   7        0.04      -10.15     12.25 o 
   7  11   7      180.21      185.84     17.90 o 
   8  11   7       43.12       18.67     13.04 o 
 -11  12   7       80.97       96.58     16.30 o 
 -10  12   7       84.50       72.98     13.60 o 
  -9  12   7        9.32       16.44     10.00 o 
  -8  12   7       12.55        0.33      8.75 o 
  -7  12   7      270.23      309.98     23.52 o 
  -6  12   7      777.96      834.35     26.42 o 
  -5  12   7      203.51      217.43     11.87 o 
  -4  12   7      422.93      445.85     14.09 o 
  -3  12   7        0.02        0.81      5.14 o 
  -2  12   7     1553.89     1500.27     33.59 o 
  -1  12   7       86.33       79.82      8.30 o 
   0  12   7      840.61      902.32     27.20 o 
   1  12   7       30.25       45.97      9.75 o 
   2  12   7        5.72       16.05      8.10 o 
   3  12   7      235.55      233.07     31.07 o 
   4  12   7       52.61       53.00     11.42 o 
   5  12   7        4.81      -10.03     10.03 o 
   6  12   7       49.35       54.06     12.38 o 
   7  12   7       27.19       20.84     11.79 o 
 -11  13   7       48.76       32.17     14.99 o 
 -10  13   7      108.32      116.28     15.64 o 
  -9  13   7       57.98       56.02     12.17 o 
  -8  13   7        0.39       -8.73      8.73 o 
  -7  13   7        2.07        0.67      7.94 o 
  -6  13   7      176.60      185.81     14.78 o 
  -5  13   7     1820.37     1634.91     37.87 o 
  -4  13   7      344.12      308.34     12.45 o 
  -3  13   7     1509.19     1485.29     39.05 o 
  -2  13   7     2746.94     2682.21     44.39 o 
  -1  13   7      496.05      468.35     20.01 o 
   0  13   7      149.56      166.08     13.62 o 
   1  13   7       31.78       35.60     10.06 o 
   2  13   7     1641.60     1559.22     44.30 o 
   3  13   7        0.39       -5.45      7.96 o 
   4  13   7      373.37      320.84     20.46 o 
   5  13   7      158.58      171.87     26.04 o 
   6  13   7       47.03       64.18     13.38 o 
   7  13   7        3.80       -8.49     10.17 o 
 -10  14   7        0.53       -6.38     10.05 o 
  -9  14   7        6.79       27.56     12.50 o 
  -8  14   7       63.68       90.21     18.60 o 
  -7  14   7        7.46       36.61     10.50 o 
  -6  14   7       24.30       28.63      9.91 o 
  -5  14   7      187.83      219.34     15.09 o 
  -4  14   7       53.24       63.24     11.48 o 
  -3  14   7      269.19      252.92     20.46 o 
  -2  14   7     1258.74     1159.62     31.65 o 
  -1  14   7        1.94       -6.14      6.86 o 
   0  14   7        6.27        1.62      7.67 o 
   1  14   7      220.68      230.02     16.27 o 
   2  14   7      247.56      237.12     16.91 o 
   3  14   7        1.32       -8.40      8.40 o 
   4  14   7       19.06        8.09     10.02 o 
   5  14   7      102.09      100.70     14.82 o 
   6  14   7       71.07       69.56     14.05 o 
 -10  15   7        1.71       -0.46     11.14 o 
  -9  15   7        0.20        0.16     12.60 o 
  -8  15   7       73.58       68.06     13.79 o 
  -7  15   7       29.21       32.92     10.95 o 
  -6  15   7       51.89       37.05     11.81 o 
  -5  15   7        5.20        6.21      9.08 o 
  -4  15   7      298.44      332.38     21.03 o 
  -3  15   7      476.77      487.08     27.10 o 
  -2  15   7      131.60      134.83     16.10 o 
  -1  15   7      400.15      405.71     19.83 o 
   0  15   7      298.83      311.66     24.94 o 
   1  15   7      141.39      155.71     14.64 o 
   2  15   7      137.61      163.85     17.94 o 
   3  15   7       69.86       57.84     14.77 o 
   4  15   7       94.77      100.52     20.02 o 
   5  15   7       31.01       26.45     12.17 o 
  -9  16   7      245.09      313.53     34.78 o 
  -8  16   7       15.12       24.28     11.87 o 
  -7  16   7        4.84       -0.59     10.32 o 
  -6  16   7       28.16       29.74     16.21 o 
  -5  16   7      132.22      129.94     15.99 o 
  -4  16   7       81.86       62.86     24.64 o 
  -3  16   7      141.72      120.91     22.55 o 
  -2  16   7      383.86      398.85     31.61 o 
  -1  16   7      156.44      155.50     20.22 o 
   0  16   7      288.80      265.22     17.65 o 
   1  16   7        0.02        2.85      8.48 o 
   2  16   7        4.42        2.58      9.36 o 
   3  16   7       17.85       -6.02     11.92 o 
   4  16   7        9.95        4.98     10.97 o 
   5  16   7       55.34       60.26     13.83 o 
  -8  17   7       20.67       25.94     15.50 o 
  -7  17   7       54.62       48.80     14.47 o 
  -6  17   7       29.17       31.26     16.39 o 
  -5  17   7       96.36      105.10     16.15 o 
  -4  17   7        3.22      -14.07     14.78 o 
  -3  17   7       47.46       66.90     19.56 o 
  -2  17   7      122.65      140.33     23.56 o 
  -1  17   7      190.63      190.07     18.46 o 
   0  17   7      329.92      352.30     23.92 o 
   1  17   7        4.40       -4.08     10.43 o 
   2  17   7        4.69       -6.67      9.36 o 
   3  17   7        4.85        6.25     10.51 o 
   4  17   7        1.58       -1.76     11.00 o 
  -7  18   7       70.25       57.08     16.05 o 
  -6  18   7      144.57      167.10     20.24 o 
  -5  18   7      154.34      139.45     25.31 o 
  -4  18   7      276.01      278.05     37.14 o 
  -3  18   7      149.97      152.04     28.04 o 
  -2  18   7      120.70      111.09     22.73 o 
  -1  18   7        8.01       -1.04     14.35 o 
   0  18   7       32.03       20.92     12.76 o 
   1  18   7        1.68       -2.94     11.69 o 
   2  18   7       87.45       64.80     16.25 o 
   3  18   7      431.80      472.23     31.07 o 
  -6  19   7        1.04       19.79     20.46 o 
  -5  19   7        2.81       -2.76     17.47 o 
  -4  19   7      186.44      260.40     35.62 o 
  -3  19   7        8.96       -5.68     15.01 o 
  -2  19   7       49.14       73.89     23.49 o 
  -1  19   7      448.06      451.71     37.47 o 
   0  19   7       30.12       28.89     42.44 o 
   1  19   7       57.42       52.05     15.43 o 
   2  19   7      162.18      224.71     29.71 o 
  -3  20   7        1.41       11.60     26.53 o 
  -2  20   7      172.17      209.03     29.17 o 
  -1  20   7       20.09       11.02     17.36 o 
 -14   0   8       57.32       99.60     26.18 o 
 -13   0   8      846.62      888.16     36.03 o 
 -12   0   8      106.12      128.61     15.85 o 
 -11   0   8      323.81      298.92     34.23 o 
 -10   0   8      129.43      100.55     12.89 o 
  -9   0   8     1893.03     1883.27     49.33 o 
  -8   0   8        1.83        1.28      8.70 o 
  -7   0   8      973.25      975.95     27.48 o 
  -6   0   8    24405.80    24384.51    348.24 o 
  -5   0   8      108.91      108.59     10.59 o 
  -4   0   8     1070.73     1173.06     26.20 o 
  -3   0   8      860.04      775.17     19.28 o 
  -2   0   8    16551.67    16684.02    293.28 o 
  -1   0   8      826.73      877.42     28.16 o 
   0   0   8      959.45      952.30     29.74 o 
   1   0   8     1158.00     1164.51     26.96 o 
   2   0   8      196.00      230.84     13.46 o 
   3   0   8     1065.70     1121.49     30.93 o 
   4   0   8        4.27       15.48      9.73 o 
   5   0   8     1132.59     1126.61     33.95 o 
   6   0   8      694.13      717.33     28.68 o 
   7   0   8      323.39      291.59     35.06 o 
   8   0   8       14.21       20.46     24.25 o 
   9   0   8       28.20       18.19     26.53 o 
 -14   1   8       37.72        1.60     14.65 o 
 -13   1   8      321.14      337.68     33.31 o 
 -12   1   8       31.65       14.97      8.08 o 
 -11   1   8      406.34      413.78     28.86 o 
 -10   1   8      660.15      658.47     18.98 o 
  -9   1   8     1006.24      937.81     21.45 o 
  -8   1   8        4.06        2.54      5.38 o 
  -7   1   8       84.70       78.36      6.87 o 
  -6   1   8      595.86      557.71     13.74 o 
  -5   1   8      171.92      138.75      7.59 o 
  -4   1   8    10220.55    10727.38    112.23 o 
  -3   1   8     1099.65     1210.42     21.45 o 
  -2   1   8    17230.42    17649.81    177.80 o 
  -1   1   8     1655.34     1574.53     33.58 o 
   0   1   8      289.33      280.90      7.98 o 
   1   1   8     2645.05     2870.20     36.42 o 
   2   1   8      165.99      161.64     13.78 o 
   3   1   8      172.08      176.20     12.15 o 
   4   1   8       56.17       56.84      7.82 o 
   5   1   8        4.64       -4.14      6.48 o 
   6   1   8      579.60      587.78     17.99 o 
   7   1   8      182.21      176.73     17.52 o 
   8   1   8       71.86      100.05     46.61 o 
   9   1   8       15.75       34.86     28.04 o 
 -14   2   8      185.17      231.35     23.40 o 
 -13   2   8        5.75       -1.10     12.09 o 
 -12   2   8       16.18       11.04      7.71 o 
 -11   2   8       20.65       16.65      7.18 o 
 -10   2   8      838.08      743.44     20.05 o 
  -9   2   8      158.92      133.74      9.54 o 
  -8   2   8     2854.77     2770.63     40.03 o 
  -7   2   8        0.47       -4.28      4.28 o 
  -6   2   8       65.80       33.22      6.33 o 
  -5   2   8        0.00       -3.07      3.35 o 
  -4   2   8     4797.18     4975.70     56.80 o 
  -3   2   8       92.78       82.13      4.76 o 
  -2   2   8      458.49      471.28      9.59 o 
  -1   2   8        2.99       -1.46      2.99 o 
   0   2   8     1884.37     2006.48     26.51 o 
   1   2   8     1345.84     1360.54     22.44 o 
   2   2   8        3.60        5.14      4.62 o 
   3   2   8      458.24      439.49     20.45 o 
   4   2   8      347.87      401.58     13.96 o 
   5   2   8      115.65      131.82     10.27 o 
   6   2   8        0.15        3.57      7.67 o 
   7   2   8        0.02       -3.74      8.08 o 
   8   2   8        5.21      -11.78     11.78 o 
   9   2   8        0.14       17.43     27.28 o 
 -14   3   8      287.04      315.64     20.64 o 
 -13   3   8       88.71       91.00     13.40 o 
 -12   3   8      129.15      129.40     13.65 o 
 -11   3   8      402.36      402.63     18.22 o 
 -10   3   8       43.14       32.62      7.36 o 
  -9   3   8        5.27        3.58      5.59 o 
  -8   3   8        6.73        5.04      5.26 o 
  -7   3   8      952.84      940.61     26.44 o 
  -6   3   8      776.22      816.96     18.92 o 
  -5   3   8     5366.13     5663.50     64.80 o 
  -4   3   8      145.59      129.82      6.98 o 
  -3   3   8     1190.68     1209.82     18.80 o 
  -2   3   8      111.83      101.05      7.74 o 
  -1   3   8     1220.33     1261.78     18.71 o 
   0   3   8      561.91      624.39     12.45 o 
   1   3   8       82.90       89.85      5.90 o 
   2   3   8      240.09      276.46     10.46 o 
   3   3   8      148.49      158.53      9.06 o 
   4   3   8      432.60      407.25     20.05 o 
   5   3   8        8.21        7.00      6.82 o 
   6   3   8      172.13      186.45     13.21 o 
   7   3   8      105.02      108.42     12.14 o 
   8   3   8       39.59       55.33     17.08 o 
   9   3   8        4.68        9.56     15.27 o 
 -14   4   8       10.81        1.90     12.80 o 
 -13   4   8       29.78       16.09     14.80 o 
 -12   4   8        1.59        6.20      9.09 o 
 -11   4   8       77.76       88.41     11.19 o 
 -10   4   8       13.90        7.79      6.07 o 
  -9   4   8     1169.01     1119.80     32.14 o 
  -8   4   8       14.84       10.44      5.60 o 
  -7   4   8      117.22      123.47      8.07 o 
  -6   4   8      879.91      901.62     24.35 o 
  -5   4   8     1284.16     1453.14     23.41 o 
  -4   4   8      421.13      379.39     10.73 o 
  -3   4   8     5647.96     5923.83     65.99 o 
  -2   4   8      387.65      374.56      9.62 o 
  -1   4   8     5548.97     5552.43     62.01 o 
   0   4   8      338.92      331.01      9.39 o 
   1   4   8       22.41       22.71      4.97 o 
   2   4   8      267.40      317.46     11.02 o 
   3   4   8     1870.28     1920.43     32.37 o 
   4   4   8       52.00       51.25      7.47 o 
   5   4   8       18.08        9.89      7.64 o 
   6   4   8      142.43      154.44     12.44 o 
   7   4   8       12.93       -0.14     10.21 o 
   8   4   8      320.93      324.65     28.76 o 
   9   4   8       36.58       13.10     16.53 o 
 -14   5   8        6.72       35.22     13.79 o 
 -13   5   8      336.70      369.57     20.90 o 
 -12   5   8      226.62      249.82     16.75 o 
 -11   5   8      577.82      599.35     28.13 o 
 -10   5   8      922.85      866.18     21.97 o 
  -9   5   8      319.72      276.29     12.49 o 
  -8   5   8       79.05       74.56      8.80 o 
  -7   5   8       55.44       47.54      6.31 o 
  -6   5   8       30.16       17.58      5.08 o 
  -5   5   8      285.21      286.15     14.23 o 
  -4   5   8     9123.08     9273.55     99.57 o 
  -3   5   8       48.45       52.63      4.99 o 
  -2   5   8      295.71      347.65      9.71 o 
  -1   5   8      266.21      209.10      7.62 o 
   0   5   8     1964.55     1893.24     26.62 o 
   1   5   8      229.07      229.55      8.95 o 
   2   5   8      767.39      749.27     22.10 o 
   3   5   8       55.71       65.06      7.08 o 
   4   5   8      102.11      110.25      9.67 o 
   5   5   8     1578.25     1422.19     35.56 o 
   6   5   8       14.16       25.75     10.41 o 
   7   5   8        2.24       -1.07     16.94 o 
   8   5   8      232.17      220.65     25.66 o 
   9   5   8        0.94       -5.86     14.71 o 
 -13   6   8       49.95       71.21     15.62 o 
 -12   6   8        0.08        4.80      9.45 o 
 -11   6   8       25.24       26.76      9.01 o 
 -10   6   8        3.25        3.99      7.36 o 
  -9   6   8      200.27      196.12     11.14 o 
  -8   6   8       13.21        6.78      5.53 o 
  -7   6   8       63.30       58.21      6.79 o 
  -6   6   8      668.59      634.42     15.76 o 
  -5   6   8      734.55      777.59     16.74 o 
  -4   6   8       10.06       14.82      4.48 o 
  -3   6   8     2799.05     2913.33     37.65 o 
  -2   6   8      946.70      938.40     16.94 o 
  -1   6   8      709.61      705.61     14.31 o 
   0   6   8      102.59       99.95      7.10 o 
   1   6   8       74.12       89.72      6.70 o 
   2   6   8      116.90      114.98      7.79 o 
   3   6   8      333.98      323.27     13.44 o 
   4   6   8       25.33       31.10      8.92 o 
   5   6   8      485.06      472.30     24.83 o 
   6   6   8        4.05       13.43      9.80 o 
   7   6   8      449.51      419.78     22.45 o 
   8   6   8        0.35      -12.33     12.33 o 
 -13   7   8       18.69       15.77     11.98 o 
 -12   7   8        0.01       -1.56      9.83 o 
 -11   7   8        5.28       16.94      8.04 o 
 -10   7   8      119.80      125.58     11.80 o 
  -9   7   8      577.90      561.10     19.64 o 
  -8   7   8      799.04      774.05     19.54 o 
  -7   7   8      504.02      499.46     17.63 o 
  -6   7   8       37.24       41.84      6.33 o 
  -5   7   8       43.34       56.96      6.33 o 
  -4   7   8       43.14       37.76      9.60 o 
  -3   7   8        1.32       -3.73      3.73 o 
  -2   7   8     6528.16     6518.94     73.30 o 
  -1   7   8      957.90      992.52     17.74 o 
   0   7   8      355.57      381.35     17.40 o 
   1   7   8       72.38       73.19      9.28 o 
   2   7   8      568.02      566.06     17.12 o 
   3   7   8      235.27      221.11     17.66 o 
   4   7   8       59.49       63.36     10.54 o 
   5   7   8       97.94      115.62     21.99 o 
   6   7   8        0.48       -1.38      8.57 o 
   7   7   8      110.89      110.50     14.87 o 
   8   7   8        1.18       -8.04     19.71 o 
 -13   8   8       72.90       60.66     15.60 o 
 -12   8   8      159.74      149.91     22.71 o 
 -11   8   8       73.00       83.15     13.65 o 
 -10   8   8       18.10       14.41      7.68 o 
  -9   8   8       93.61      103.90     10.48 o 
  -8   8   8      130.94      136.77      9.72 o 
  -7   8   8        5.08        0.47      6.16 o 
  -6   8   8      788.07      791.38     18.55 o 
  -5   8   8       58.35       83.64      7.36 o 
  -4   8   8       19.71       14.46      5.06 o 
  -3   8   8      244.00      253.05     11.06 o 
  -2   8   8        4.20        4.43      4.13 o 
  -1   8   8      274.26      278.01      9.58 o 
   0   8   8       46.02       60.84      6.01 o 
   1   8   8        2.32        3.16      6.13 o 
   2   8   8        2.56        2.68      6.95 o 
   3   8   8      299.96      301.40     16.51 o 
   4   8   8      165.44      167.52     17.28 o 
   5   8   8       12.58       32.37      9.95 o 
   6   8   8      214.21      228.28     25.27 o 
   7   8   8       24.65       24.82     12.33 o 
   8   8   8        2.92        0.57     16.67 o 
 -13   9   8       25.14       42.88     14.56 o 
 -12   9   8        5.98        5.86     10.74 o 
 -11   9   8       29.57       22.45     15.83 o 
 -10   9   8        5.44       -5.01     12.03 o 
  -9   9   8       31.35       30.01      7.93 o 
  -8   9   8      621.84      620.72     20.27 o 
  -7   9   8       86.45      105.69      8.74 o 
  -6   9   8       71.32       90.09      8.05 o 
  -5   9   8      980.08     1015.04     22.85 o 
  -4   9   8       17.31       11.65      5.16 o 
  -3   9   8     1062.02      986.73     19.49 o 
  -2   9   8      782.82      743.48     17.96 o 
  -1   9   8      189.68      229.40      9.26 o 
   0   9   8        1.27        3.27      5.34 o 
   1   9   8      360.38      396.93     17.61 o 
   2   9   8       49.18       51.97      9.89 o 
   3   9   8      658.39      686.93     35.22 o 
   4   9   8      580.57      573.59     23.36 o 
   5   9   8     1910.70     1887.63     45.03 o 
   6   9   8       11.26        0.36      9.28 o 
   7   9   8       73.34       81.93     15.70 o 
   8   9   8      229.11      224.70     28.04 o 
 -12  10   8       73.37      116.13     17.39 o 
 -11  10   8        2.40        7.30     13.13 o 
 -10  10   8      369.54      364.03     21.36 o 
  -9  10   8        0.74       -7.35      7.69 o 
  -8  10   8      393.42      371.76     19.35 o 
  -7  10   8      212.63      186.99     11.76 o 
  -6  10   8      829.47      806.10     19.43 o 
  -5  10   8       40.40       36.76      6.61 o 
  -4  10   8       24.05       26.36      5.85 o 
  -3  10   8      200.79      220.01     10.22 o 
  -2  10   8      641.05      588.23     14.67 o 
  -1  10   8      138.42      160.80     10.09 o 
   0  10   8     1500.68     1396.11     33.64 o 
   1  10   8     1050.84     1029.99     30.52 o 
   2  10   8      106.86       96.70     11.45 o 
   3  10   8      329.58      313.86     26.91 o 
   4  10   8        3.37        0.78     13.78 o 
   5  10   8       24.91       28.85     10.19 o 
   6  10   8        5.49       19.21     10.68 o 
   7  10   8       27.91       30.84     12.76 o 
 -12  11   8      219.67      213.81     20.58 o 
 -11  11   8      314.06      376.02     23.79 o 
 -10  11   8        0.69        4.98      9.44 o 
  -9  11   8        1.55        7.25      8.48 o 
  -8  11   8      175.04      177.84     17.49 o 
  -7  11   8        9.21       -2.59      7.23 o 
  -6  11   8       95.95       92.07      9.01 o 
  -5  11   8      191.74      183.26     10.36 o 
  -4  11   8       16.78       13.04      5.57 o 
  -3  11   8       26.85       31.71     10.66 o 
  -2  11   8     2135.70     2030.14     35.65 o 
  -1  11   8      475.78      497.59     16.36 o 
   0  11   8      702.46      733.55     25.38 o 
   1  11   8      241.11      248.27     15.36 o 
   2  11   8       25.13       25.75      8.96 o 
   3  11   8      281.50      287.32     20.59 o 
   4  11   8      114.43       86.77     13.18 o 
   5  11   8       67.45      102.43     16.96 o 
   6  11   8        6.35        2.65     10.06 o 
   7  11   8      108.92      131.06     19.08 o 
 -12  12   8        7.37       28.31     12.86 o 
 -11  12   8       80.04       91.58     15.96 o 
 -10  12   8       34.15       29.67     14.80 o 
  -9  12   8       97.43       89.39     16.74 o 
  -8  12   8      254.54      243.23     17.37 o 
  -7  12   8      412.81      434.04     20.56 o 
  -6  12   8      110.53      109.77     11.84 o 
  -5  12   8       85.96       80.25      8.21 o 
  -4  12   8     1713.92     1626.93     28.51 o 
  -3  12   8      852.79      841.00     23.37 o 
  -2  12   8      299.80      304.76     15.41 o 
  -1  12   8       85.33       90.26     11.81 o 
   0  12   8        0.38       13.54      8.28 o 
   1  12   8       10.18        5.92      7.89 o 
   2  12   8       95.74       72.26     11.31 o 
   3  12   8      286.03      275.23     17.62 o 
   4  12   8       34.93       28.05     10.80 o 
   5  12   8       12.97       -4.12     13.78 o 
   6  12   8      278.73      250.80     19.58 o 
   7  12   8       13.47       28.90     13.43 o 
 -11  13   8       17.83        5.14     11.69 o 
 -10  13   8      289.19      284.11     21.24 o 
  -9  13   8      148.79      147.09     15.80 o 
  -8  13   8      128.03      138.75     14.99 o 
  -7  13   8       59.61       43.52     10.59 o 
  -6  13   8      243.71      201.75     15.09 o 
  -5  13   8       20.22       15.31      7.72 o 
  -4  13   8      611.38      591.52     18.89 o 
  -3  13   8      171.91      171.55     11.34 o 
  -2  13   8       49.30       53.01      8.18 o 
  -1  13   8       52.89       58.31     11.91 o 
   0  13   8      133.18      159.74     13.95 o 
   1  13   8      130.96      126.34     13.19 o 
   2  13   8       19.82       18.17      9.37 o 
   3  13   8        8.08       -1.34      8.67 o 
   4  13   8       22.22       12.82     10.01 o 
   5  13   8       18.31       13.30     12.67 o 
   6  13   8       21.97       20.77     11.79 o 
 -11  14   8       66.96       47.98     15.75 o 
 -10  14   8        1.78        8.78     11.34 o 
  -9  14   8       67.43       96.78     14.53 o 
  -8  14   8      728.82      864.19     31.03 o 
  -7  14   8      159.41      177.74     16.30 o 
  -6  14   8        4.50        4.26      8.55 o 
  -5  14   8       99.57      124.76     14.97 o 
  -4  14   8        3.36       22.11     10.93 o 
  -3  14   8      298.77      332.32     15.10 o 
  -2  14   8      296.78      316.55     17.83 o 
  -1  14   8      569.22      571.25     22.63 o 
   0  14   8      619.55      664.23     25.01 o 
   1  14   8      235.23      229.14     16.31 o 
   2  14   8      156.60      166.27     15.25 o 
   3  14   8      306.55      303.78     19.67 o 
   4  14   8      487.57      460.49     35.99 o 
   5  14   8        7.10       -7.49     11.33 o 
   6  14   8       30.48       51.13     14.65 o 
 -10  15   8       68.16       85.50     15.80 o 
  -9  15   8        0.86        1.59     12.83 o 
  -8  15   8      267.13      271.44     19.91 o 
  -7  15   8       24.92       29.99     12.35 o 
  -6  15   8        0.10       -6.55      9.25 o 
  -5  15   8      998.16      921.10     34.89 o 
  -4  15   8       12.67        4.02     12.81 o 
  -3  15   8       29.92       24.79     11.64 o 
  -2  15   8        4.08       -1.47      8.02 o 
  -1  15   8      566.91      543.81     29.54 o 
   0  15   8      136.14      153.23     14.94 o 
   1  15   8        3.23       -5.80      8.11 o 
   2  15   8       44.15       38.08     11.25 o 
   3  15   8       21.92       21.67     10.97 o 
   4  15   8        1.65       14.81     11.08 o 
   5  15   8       12.20        0.96     12.08 o 
  -9  16   8       22.98       14.58     14.03 o 
  -8  16   8        0.08        5.23     12.60 o 
  -7  16   8      538.93      521.21     29.78 o 
  -6  16   8      523.66      593.44     44.48 o 
  -5  16   8      221.87      266.84     20.51 o 
  -4  16   8       42.31       57.20     17.30 o 
  -3  16   8       31.33       27.71     20.46 o 
  -2  16   8       19.98       22.37     13.31 o 
  -1  16   8      421.17      449.88     30.09 o 
   0  16   8       38.61       41.31     10.96 o 
   1  16   8      287.64      281.65     18.60 o 
   2  16   8       74.53       87.34     13.64 o 
   3  16   8        0.20       -7.70      9.30 o 
   4  16   8       72.99       70.66     14.33 o 
  -8  17   8        4.08        7.82     13.21 o 
  -7  17   8      134.59      171.23     31.25 o 
  -6  17   8       25.85       24.92     12.17 o 
  -5  17   8        3.09        6.56     10.42 o 
  -4  17   8        8.16       18.10     16.29 o 
  -3  17   8       36.56       11.01     21.98 o 
  -2  17   8      797.55      826.42     95.12 o 
  -1  17   8      198.65      221.22     20.38 o 
   0  17   8       97.93       96.56     16.03 o 
   1  17   8        7.22        7.30      9.93 o 
   2  17   8       59.88       40.94     12.45 o 
   3  17   8      253.68      272.85     22.75 o 
  -7  18   8       75.14       82.10     17.58 o 
  -6  18   8       56.10       69.21     16.85 o 
  -5  18   8      122.71      153.58     33.35 o 
  -4  18   8      231.76      185.79     32.97 o 
  -3  18   8       21.52       18.87     16.59 o 
  -2  18   8        0.02       16.66     17.43 o 
  -1  18   8       90.80      132.60     34.11 o 
   0  18   8        5.12       22.01     12.25 o 
   1  18   8        1.79       -7.25     10.38 o 
   2  18   8       41.29       26.82     14.46 o 
  -6  19   8        8.41      -14.02     16.61 o 
  -5  19   8       39.56       69.01     21.89 o 
  -4  19   8       71.68       54.59     18.88 o 
  -3  19   8      307.75      397.92     36.03 o 
  -2  19   8        7.52        5.93     14.98 o 
  -1  19   8       63.89       67.07     20.90 o 
   0  19   8      123.37      131.36     24.92 o 
   1  19   8       76.42       73.41     16.23 o 
 -14   1   9        5.93        3.57     10.64 o 
 -13   1   9        5.67       12.84      8.29 o 
 -12   1   9      817.42      850.98     25.85 o 
 -11   1   9       68.77       75.54     11.71 o 
 -10   1   9       84.51       81.65      9.72 o 
  -9   1   9      624.89      592.40     19.56 o 
  -8   1   9      281.49      240.48     15.23 o 
  -7   1   9     2016.23     1926.34     30.09 o 
  -6   1   9       60.39       69.76      6.05 o 
  -5   1   9     2502.39     2401.73     32.57 o 
  -4   1   9      344.11      305.23      9.26 o 
  -3   1   9        0.19       -1.57      2.86 o 
  -2   1   9       22.92       23.61      4.63 o 
  -1   1   9       62.40       33.98      6.33 o 
   0   1   9      106.59       87.61      5.39 o 
   1   1   9      747.44      831.99     16.31 o 
   2   1   9       25.47       23.81      5.83 o 
   3   1   9      389.67      378.51     13.57 o 
   4   1   9      627.21      678.28     18.32 o 
   5   1   9      749.74      735.11     20.15 o 
   6   1   9      647.26      653.09     26.21 o 
   7   1   9      350.21      383.67     31.58 o 
   8   1   9        1.49       12.08     16.29 o 
   9   1   9       14.09       -3.79     27.28 o 
 -14   2   9      281.94      323.99     20.31 o 
 -13   2   9       20.37        7.16     10.27 o 
 -12   2   9       34.13       28.14      9.08 o 
 -11   2   9      111.39      103.78     10.21 o 
 -10   2   9       27.47       13.01      6.55 o 
  -9   2   9        1.48       -4.24      5.55 o 
  -8   2   9     1300.37     1129.93     22.64 o 
  -7   2   9     2318.02     2205.54     39.77 o 
  -6   2   9      728.21      793.36     16.72 o 
  -5   2   9     1631.93     1693.83     25.61 o 
  -4   2   9     1501.01     1530.11     23.08 o 
  -3   2   9        0.07        8.26      3.16 o 
  -2   2   9     1625.86     1643.72     25.75 o 
  -1   2   9    17076.84    17671.47    178.89 o 
   0   2   9     3681.27     4232.21     49.39 o 
   1   2   9      110.85      104.77      6.67 o 
   2   2   9     1132.30     1239.17     22.52 o 
   3   2   9      911.21      906.55     20.08 o 
   4   2   9       29.29       24.61      7.16 o 
   5   2   9      322.37      364.87     15.42 o 
   6   2   9      272.58      283.55     15.71 o 
   7   2   9      120.57      120.54     15.70 o 
   8   2   9       63.59       66.60     19.12 o 
   9   2   9        3.46       29.56     30.32 o 
 -14   3   9       68.69       57.10     13.01 o 
 -13   3   9      505.11      521.43     22.94 o 
 -12   3   9      239.78      277.49     21.16 o 
 -11   3   9      285.50      279.01     13.98 o 
 -10   3   9      484.42      461.51     16.19 o 
  -9   3   9     4661.37     4459.62     58.93 o 
  -8   3   9       37.94       46.43      6.83 o 
  -7   3   9      236.40      205.25      9.68 o 
  -6   3   9      217.44      175.81      8.49 o 
  -5   3   9       50.02       90.88      6.30 o 
  -4   3   9       21.81       26.55      4.32 o 
  -3   3   9     4236.32     4377.59     50.83 o 
  -2   3   9      746.81      664.78     12.52 o 
  -1   3   9        5.23       11.44      3.02 o 
   0   3   9      556.78      603.40     12.74 o 
   1   3   9      317.49      348.89     10.66 o 
   2   3   9      491.42      518.60     15.28 o 
   3   3   9       72.89      102.40      9.76 o 
   4   3   9     1320.32     1296.62     25.51 o 
   5   3   9      177.04      178.47     12.82 o 
   6   3   9      427.02      436.44     20.35 o 
   7   3   9        1.16        6.64     12.48 o 
   8   3   9        0.59       -5.19     13.60 o 
 -14   4   9       33.85       31.35     11.94 o 
 -13   4   9       11.04       13.38      9.77 o 
 -12   4   9       38.23       34.84     15.31 o 
 -11   4   9      208.40      184.53     13.90 o 
 -10   4   9       19.20       10.16      6.77 o 
  -9   4   9      445.94      445.37     15.33 o 
  -8   4   9      828.36      844.32     19.72 o 
  -7   4   9      324.12      286.32     14.78 o 
  -6   4   9      408.27      378.19     11.97 o 
  -5   4   9     3138.87     3123.27     40.74 o 
  -4   4   9      232.15      234.25      9.76 o 
  -3   4   9     2476.04     2492.50     32.69 o 
  -2   4   9     1087.31     1187.55     27.58 o 
  -1   4   9      178.99      166.18      6.93 o 
   0   4   9     1042.05     1072.49     18.44 o 
   1   4   9      216.33      217.04     16.60 o 
   2   4   9     1535.70     1580.06     26.62 o 
   3   4   9      236.63      232.48     10.96 o 
   4   4   9      137.34      142.87     10.04 o 
   5   4   9        3.71       -7.28      7.28 o 
   6   4   9      836.51      819.19     32.14 o 
   7   4   9      185.74      187.39     62.91 o 
   8   4   9       88.64      111.60     22.12 o 
 -14   5   9       72.08       99.24     17.36 o 
 -13   5   9       31.38       29.92     15.27 o 
 -12   5   9       27.35        8.24      9.29 o 
 -11   5   9      346.11      356.57     24.59 o 
 -10   5   9       90.22       82.15      9.34 o 
  -9   5   9      174.33      165.98     11.89 o 
  -8   5   9      334.02      309.87     12.63 o 
  -7   5   9      239.39      227.10     10.47 o 
  -6   5   9      466.96      440.25     13.03 o 
  -5   5   9      220.26      232.41     10.57 o 
  -4   5   9       13.09        7.44      3.91 o 
  -3   5   9       86.64      110.53      6.35 o 
  -2   5   9      385.29      433.69     12.09 o 
  -1   5   9      503.43      588.32     12.94 o 
   0   5   9      582.89      644.63     14.08 o 
   1   5   9     1407.81     1553.75     26.87 o 
   2   5   9      110.51      112.60      8.20 o 
   3   5   9      144.50      169.26      9.82 o 
   4   5   9       11.60       10.44      7.14 o 
   5   5   9      580.38      577.83     23.05 o 
   6   5   9       25.15       20.41     11.16 o 
   7   5   9       33.03       20.78     15.21 o 
   8   5   9       16.72        2.94     15.43 o 
 -14   6   9       55.82       63.25     16.08 o 
 -13   6   9        0.51      -10.41     10.41 o 
 -12   6   9       70.63       64.69     11.28 o 
 -11   6   9        7.35        9.06      7.96 o 
 -10   6   9      875.86      802.99     32.48 o 
  -9   6   9       61.71       55.81      7.95 o 
  -8   6   9      354.15      354.09     13.57 o 
  -7   6   9      149.17      137.10      9.07 o 
  -6   6   9      108.29      113.17      7.88 o 
  -5   6   9        0.18        0.55      4.29 o 
  -4   6   9      368.51      395.53     11.64 o 
  -3   6   9       92.50      168.42      7.72 o 
  -2   6   9       21.66       25.13      4.56 o 
  -1   6   9       64.81       64.47      5.52 o 
   0   6   9      275.38      323.74     17.13 o 
   1   6   9     3709.33     3699.82     47.31 o 
   2   6   9      814.77      810.53     24.18 o 
   3   6   9      180.89      182.34     10.98 o 
   4   6   9       41.22       21.46      8.92 o 
   5   6   9      271.49      235.18     16.45 o 
   6   6   9       42.17       33.97     12.08 o 
   7   6   9       61.63       85.99     35.62 o 
   8   6   9      248.11      271.68     29.24 o 
 -13   7   9      127.49      131.44     17.81 o 
 -12   7   9      655.28      684.18     32.99 o 
 -11   7   9       40.70       24.23      9.23 o 
 -10   7   9       34.90       36.94     11.35 o 
  -9   7   9     2460.86     2351.19     41.58 o 
  -8   7   9      706.03      673.83     18.55 o 
  -7   7   9      705.33      658.51     18.64 o 
  -6   7   9      917.76      964.94     20.55 o 
  -5   7   9     1024.76     1101.91     21.16 o 
  -4   7   9      610.10      512.03     13.63 o 
  -3   7   9      684.06      678.23     15.19 o 
  -2   7   9      105.34      105.60      6.83 o 
  -1   7   9     2623.84     2604.34     35.22 o 
   0   7   9     2067.48     2054.09     29.97 o 
   1   7   9      471.43      473.89     16.02 o 
   2   7   9       21.72        8.35      7.55 o 
   3   7   9       25.71       23.64      8.13 o 
   4   7   9      268.28      255.97     16.41 o 
   5   7   9      945.84      933.14     42.99 o 
   6   7   9      128.79      151.98     21.70 o 
   7   7   9        0.05       11.41     15.10 o 
   8   7   9       18.14       -4.41     14.93 o 
 -13   8   9       46.41       51.52     14.86 o 
 -12   8   9      346.40      361.77     23.56 o 
 -11   8   9       32.19       36.74     11.30 o 
 -10   8   9      187.16      195.56     17.81 o 
  -9   8   9        3.26        4.18      6.68 o 
  -8   8   9     2483.68     2406.16     38.75 o 
  -7   8   9     4206.80     3954.53     58.23 o 
  -6   8   9       51.87       55.00      7.31 o 
  -5   8   9      489.44      482.49     14.91 o 
  -4   8   9       98.12      100.17      8.89 o 
  -3   8   9     1866.84     1805.72     28.29 o 
  -2   8   9      148.36      186.10     10.33 o 
  -1   8   9      902.80      865.22     17.42 o 
   0   8   9     1339.49     1464.23     25.95 o 
   1   8   9      825.60      846.02     24.85 o 
   2   8   9      323.19      310.82     16.11 o 
   3   8   9      389.13      410.54     23.30 o 
   4   8   9     1236.51     1205.25     33.48 o 
   5   8   9      165.39      182.14     18.45 o 
   6   8   9       48.55       60.31     13.93 o 
   7   8   9      150.42      133.16     35.24 o 
   8   8   9       79.08       55.71     20.34 o 
 -13   9   9       35.97       39.35     14.90 o 
 -12   9   9      367.47      337.51     23.13 o 
 -11   9   9      274.68      300.89     25.93 o 
 -10   9   9      162.29      160.67     21.99 o 
  -9   9   9        3.06        2.76      7.53 o 
  -8   9   9       32.95       20.33      7.17 o 
  -7   9   9      558.53      585.63     17.09 o 
  -6   9   9      183.73      184.59     10.27 o 
  -5   9   9      666.66      616.57     16.41 o 
  -4   9   9       94.61       94.50     11.69 o 
  -3   9   9      402.19      434.88     13.16 o 
  -2   9   9       68.95       83.26      8.68 o 
  -1   9   9      244.21      237.97     13.11 o 
   0   9   9       18.90       19.77      6.21 o 
   1   9   9      281.50      317.90     22.63 o 
   2   9   9      140.43      118.06     13.67 o 
   3   9   9       11.25        4.86      8.55 o 
   4   9   9      256.28      253.86     17.12 o 
   5   9   9       78.13       83.93     12.87 o 
   6   9   9      281.52      261.04     21.32 o 
   7   9   9      218.09      215.10     26.96 o 
 -12  10   9        0.26       14.05     11.58 o 
 -11  10   9      123.05      123.95     22.65 o 
 -10  10   9      295.77      342.11     21.11 o 
  -9  10   9       19.06       11.84      8.53 o 
  -8  10   9        3.71        5.78      6.52 o 
  -7  10   9      286.14      257.31     12.44 o 
  -6  10   9       29.39       29.45      6.93 o 
  -5  10   9     1128.50     1099.29     22.71 o 
  -4  10   9      134.89      130.82      8.70 o 
  -3  10   9     1185.63     1155.93     22.24 o 
  -2  10   9       57.00       57.55      6.43 o 
  -1  10   9      458.64      427.18     15.32 o 
   0  10   9       62.32       58.40      9.86 o 
   1  10   9       25.09       23.23      8.45 o 
   2  10   9      314.26      339.32     20.78 o 
   3  10   9      709.53      678.99     25.23 o 
   4  10   9       46.02       37.88     11.01 o 
   5  10   9      409.41      431.57     24.19 o 
   6  10   9      128.01      111.34     19.28 o 
   7  10   9      145.60      140.83     24.50 o 
 -12  11   9       15.60       16.74     12.26 o 
 -11  11   9      219.34      248.55     20.53 o 
 -10  11   9        7.42        1.18      9.16 o 
  -9  11   9      187.28      156.83     15.60 o 
  -8  11   9       67.33       98.82     15.47 o 
  -7  11   9      336.26      339.58     20.16 o 
  -6  11   9      112.43      116.72     12.94 o 
  -5  11   9      330.37      322.46     13.07 o 
  -4  11   9     1361.11     1348.99     25.13 o 
  -3  11   9      232.08      229.30     10.53 o 
  -2  11   9      395.42      393.74     15.27 o 
  -1  11   9      208.15      203.57     15.64 o 
   0  11   9      138.12      124.78     12.72 o 
   1  11   9        0.09        6.53      7.26 o 
   2  11   9      440.57      403.74     19.98 o 
   3  11   9      226.33      230.10     16.54 o 
   4  11   9       13.21       24.78     12.83 o 
   5  11   9      181.99      186.36     19.78 o 
   6  11   9       32.27       30.64     19.71 o 
   7  11   9        0.88       -3.95     16.34 o 
 -12  12   9        2.36        7.77     11.80 o 
 -11  12   9        2.84       -4.96     10.75 o 
 -10  12   9      405.76      424.80     53.60 o 
  -9  12   9       42.22       63.91     13.02 o 
  -8  12   9       18.72       18.94     12.69 o 
  -7  12   9        5.26       12.44      8.55 o 
  -6  12   9      200.52      220.70     12.78 o 
  -5  12   9       83.68       92.28      8.85 o 
  -4  12   9     1149.29     1092.33     22.57 o 
  -3  12   9      201.94      214.72     19.96 o 
  -2  12   9     1040.45     1043.75     25.78 o 
  -1  12   9        3.15       -3.47      6.91 o 
   0  12   9      351.35      350.11     23.85 o 
   1  12   9       28.41       33.96      9.43 o 
   2  12   9      147.31      131.46     13.50 o 
   3  12   9        0.52        0.81      8.79 o 
   4  12   9       53.68       27.11     11.45 o 
   5  12   9        4.84       21.46     11.37 o 
   6  12   9        7.92       18.48     16.59 o 
 -11  13   9       44.28       32.94     16.08 o 
 -10  13   9       68.99       73.86     14.51 o 
  -9  13   9       18.44       34.24     10.82 o 
  -8  13   9       63.40       65.94     12.58 o 
  -7  13   9       37.45       27.83     11.11 o 
  -6  13   9      682.53      706.52     25.40 o 
  -5  13   9      254.40      258.78     13.13 o 
  -4  13   9      309.92      286.71     14.00 o 
  -3  13   9       21.67       23.57      7.50 o 
  -2  13   9      672.94      696.52     24.71 o 
  -1  13   9      173.56      170.94     15.32 o 
   0  13   9       13.41        6.74      8.11 o 
   1  13   9       90.71      110.84     14.22 o 
   2  13   9        0.36       -6.04     10.06 o 
   3  13   9       46.43       66.54     13.83 o 
   4  13   9      130.83      120.53     14.93 o 
   5  13   9      386.45      455.46     28.09 o 
   6  13   9        9.62       17.60     16.57 o 
 -11  14   9      113.42       92.09     16.54 o 
 -10  14   9      239.25      277.57     21.57 o 
  -9  14   9       36.09       45.63     14.57 o 
  -8  14   9      147.88      171.32     16.37 o 
  -7  14   9        9.20       -8.26      8.72 o 
  -6  14   9      369.82      348.85     22.92 o 
  -5  14   9       94.35       95.57     21.63 o 
  -4  14   9       21.97       25.42      9.08 o 
  -3  14   9      400.79      432.51     19.56 o 
  -2  14   9      767.98      760.40     26.38 o 
  -1  14   9      173.96      183.85     15.02 o 
   0  14   9      327.51      276.84     17.80 o 
   1  14   9      105.90       99.45     12.84 o 
   2  14   9       93.57      108.29     13.95 o 
   3  14   9       66.73       56.60     14.07 o 
   4  14   9       16.81       23.02     11.46 o 
   5  14   9        0.64       15.50     12.00 o 
 -10  15   9       20.11       36.78     13.10 o 
  -9  15   9       88.35       95.24     19.89 o 
  -8  15   9      145.80      188.43     26.28 o 
  -7  15   9        1.61        7.61     11.43 o 
  -6  15   9       59.82       74.29     14.04 o 
  -5  15   9        4.81       13.65     12.69 o 
  -4  15   9      153.00      199.89     27.29 o 
  -3  15   9      183.67      169.03     18.30 o 
  -2  15   9      703.59      728.71     26.69 o 
  -1  15   9      129.98      120.77     13.73 o 
   0  15   9      695.75      721.30     27.16 o 
   1  15   9        1.33       -8.81      8.81 o 
   2  15   9      408.99      404.42     23.74 o 
   3  15   9        0.74        9.78     10.25 o 
   4  15   9        0.04       -9.76      9.76 o 
  -9  16   9       11.08       14.99     24.43 o 
  -8  16   9        2.46      -14.70     16.33 o 
  -7  16   9       19.79       -6.17     17.35 o 
  -6  16   9       86.97       77.43     14.88 o 
  -5  16   9        5.39       14.68     11.00 o 
  -4  16   9      131.31      157.50     23.20 o 
  -3  16   9        3.98       -3.43     25.01 o 
  -2  16   9      209.56      170.53     18.42 o 
  -1  16   9       27.56       12.75     10.28 o 
   0  16   9       11.77       14.22      9.66 o 
   1  16   9        6.94       23.66     10.02 o 
   2  16   9       13.61       32.94     11.41 o 
   3  16   9        0.96        0.81     10.04 o 
   4  16   9       26.22       38.44     14.49 o 
  -8  17   9       10.10       -0.62     12.84 o 
  -7  17   9       29.95       38.86     14.31 o 
  -6  17   9       17.89       -2.56     11.00 o 
  -5  17   9       83.87       89.67     21.49 o 
  -4  17   9       74.73      105.43     31.83 o 
  -3  17   9      295.35      263.88     28.34 o 
  -2  17   9        0.15      -11.00     13.90 o 
  -1  17   9       82.87      100.72     16.47 o 
   0  17   9        0.58        7.47      9.52 o 
   1  17   9       44.91       47.79     12.15 o 
   2  17   9       73.92       61.80     13.25 o 
   3  17   9       20.07       39.77     13.35 o 
  -7  18   9       84.34      104.67     18.69 o 
  -6  18   9      129.17      215.29     29.03 o 
  -5  18   9        0.00       -9.85     15.54 o 
  -4  18   9        5.93       19.15     15.82 o 
  -3  18   9      100.76      123.57     49.26 o 
  -2  18   9       99.45      133.32     24.12 o 
  -1  18   9      251.79      263.61     29.71 o 
   0  18   9      360.31      373.17     25.92 o 
   1  18   9        9.58       25.14     12.75 o 
   2  18   9       20.53        9.30     11.40 o 
  -5  19   9       16.10       40.65     20.92 o 
  -4  19   9       25.55       28.58     18.34 o 
  -3  19   9       78.83       27.56     18.01 o 
  -2  19   9      301.18      427.97     36.93 o 
  -1  19   9        3.22       11.44     17.12 o 
   0  19   9       82.63       70.51     34.86 o 
 -14   0  10      526.18      542.35     31.21 o 
 -13   0  10      394.05      413.87     26.12 o 
 -12   0  10      256.37      252.00     20.18 o 
 -11   0  10      421.78      476.84     24.40 o 
 -10   0  10      895.95      847.99     30.59 o 
  -9   0  10      464.79      450.96     31.26 o 
  -8   0  10     1659.82     1681.73     40.89 o 
  -7   0  10       13.38       23.84      8.25 o 
  -6   0  10      479.73      375.59     16.87 o 
  -5   0  10      176.39      156.94     10.57 o 
  -4   0  10     5554.69     6291.87    110.80 o 
  -3   0  10       18.16       23.65      5.84 o 
  -2   0  10      308.05      284.70     23.12 o 
  -1   0  10     2401.83     2421.62     59.89 o 
   0   0  10     1414.13     1577.14     31.91 o 
   1   0  10        0.33       11.04      7.31 o 
   2   0  10      469.38      461.17     20.56 o 
   3   0  10     3155.00     3210.42     99.67 o 
   4   0  10     1520.79     1537.33     40.73 o 
   5   0  10      364.83      365.51     27.27 o 
   6   0  10      106.46      118.66     21.98 o 
   7   0  10      136.11      185.68     33.35 o 
   8   0  10       87.99      184.17     37.14 o 
 -14   1  10       52.97       56.07     12.76 o 
 -13   1  10      597.62      583.41     24.80 o 
 -12   1  10       70.01       58.37      9.45 o 
 -11   1  10       22.91       24.25      7.42 o 
 -10   1  10       59.78       39.15      7.61 o 
  -9   1  10      117.12      120.47      9.34 o 
  -8   1  10     2051.29     2071.51     33.13 o 
  -7   1  10      243.13      237.81     10.21 o 
  -6   1  10     1987.29     2029.68     30.20 o 
  -5   1  10     1909.95     1725.02     26.19 o 
  -4   1  10     1561.34     1678.40     27.69 o 
  -3   1  10      901.43      858.36     29.55 o 
  -2   1  10    13655.55    14016.47    179.21 o 
  -1   1  10      827.13      783.93     34.46 o 
   0   1  10      129.11      166.71      8.13 o 
   1   1  10        9.03        0.23      4.90 o 
   2   1  10        3.13       -5.12      5.21 o 
   3   1  10      610.39      622.11     17.42 o 
   4   1  10       16.21       22.00      7.40 o 
   5   1  10      600.90      626.68     24.69 o 
   6   1  10       31.56       49.48     12.87 o 
   7   1  10       17.27       21.15     11.92 o 
   8   1  10        0.01       13.64     25.77 o 
 -14   2  10      148.08      179.26     23.99 o 
 -13   2  10        4.85       11.38     10.61 o 
 -12   2  10      283.12      257.91     14.34 o 
 -11   2  10       76.76       69.55      9.32 o 
 -10   2  10     2048.17     1907.65     49.09 o 
  -9   2  10      376.45      351.78     14.41 o 
  -8   2  10      556.49      512.57     15.21 o 
  -7   2  10      287.17      297.89     11.35 o 
  -6   2  10      458.39      472.00     14.43 o 
  -5   2  10     1259.23     1193.63     20.71 o 
  -4   2  10        0.16        4.77      3.28 o 
  -3   2  10       28.00       64.19      4.57 o 
  -2   2  10     1962.17     1953.96     38.23 o 
  -1   2  10     2138.53     2231.38     39.74 o 
   0   2  10     3072.04     3021.92     37.85 o 
   1   2  10        0.47        4.37      4.77 o 
   2   2  10      477.20      456.02     14.36 o 
   3   2  10       92.21      106.67      9.35 o 
   4   2  10     1046.47     1092.59     23.83 o 
   5   2  10      196.49      187.55     15.02 o 
   6   2  10      261.38      280.43     20.54 o 
   7   2  10      359.80      452.16     61.77 o 
   8   2  10       46.50       -1.52     24.25 o 
 -14   3  10       64.34       61.95     12.69 o 
 -13   3  10      239.24      254.31     17.77 o 
 -12   3  10      153.97      171.10     12.97 o 
 -11   3  10      254.30      280.16     13.93 o 
 -10   3  10      184.39      173.19     11.20 o 
  -9   3  10       66.90       66.93      8.12 o 
  -8   3  10      312.95      305.22     12.20 o 
  -7   3  10     1873.62     1763.01     31.67 o 
  -6   3  10     1409.61     1464.88     24.84 o 
  -5   3  10     1716.98     1913.61     28.72 o 
  -4   3  10     1476.13     1579.77     24.12 o 
  -3   3  10       48.14       57.10      5.94 o 
  -2   3  10      534.30      563.97     11.59 o 
  -1   3  10       41.33       26.75      3.65 o 
   0   3  10      301.99      333.53      9.71 o 
   1   3  10       54.16       85.75      6.84 o 
   2   3  10       55.29       67.59      7.43 o 
   3   3  10      325.46      343.33     15.08 o 
   4   3  10      248.70      268.12     12.99 o 
   5   3  10      163.68      139.41     16.41 o 
   6   3  10      296.10      324.91     28.34 o 
   7   3  10        3.19       -2.27     12.73 o 
   8   3  10       65.49       29.02     18.19 o 
 -14   4  10       64.92       65.03     13.37 o 
 -13   4  10       52.65       52.13     11.93 o 
 -12   4  10        9.12       18.00      9.03 o 
 -11   4  10      312.40      317.76     20.03 o 
 -10   4  10      618.26      583.31     19.56 o 
  -9   4  10        2.61        8.77      6.17 o 
  -8   4  10     1873.97     1792.09     33.96 o 
  -7   4  10      850.69      828.99     18.93 o 
  -6   4  10      253.84      259.65     10.33 o 
  -5   4  10      250.45      209.36     11.38 o 
  -4   4  10      174.43      209.63      9.68 o 
  -3   4  10      146.35      182.17      7.56 o 
  -2   4  10       16.33       23.94      4.07 o 
  -1   4  10      129.18      168.31      6.96 o 
   0   4  10     1665.23     1655.15     25.05 o 
   1   4  10      241.46      262.51     11.77 o 
   2   4  10      122.28      131.88      8.96 o 
   3   4  10     1256.51     1296.19     24.98 o 
   4   4  10        1.37       -6.26      6.75 o 
   5   4  10        1.56       -6.47     13.06 o 
   6   4  10        6.53       12.67     14.35 o 
   7   4  10       41.83       36.67     16.68 o 
   8   4  10       73.60       50.34     19.48 o 
 -14   5  10       13.35        4.12     12.61 o 
 -13   5  10        9.10       21.70     10.54 o 
 -12   5  10      118.31      134.34     13.79 o 
 -11   5  10     1385.81     1379.17     33.83 o 
 -10   5  10      100.42      101.84     11.10 o 
  -9   5  10      684.52      664.70     18.89 o 
  -8   5  10     1273.49     1227.46     26.10 o 
  -7   5  10        0.33        4.50      4.64 o 
  -6   5  10        5.16        0.88      6.03 o 
  -5   5  10      138.19      101.59      8.16 o 
  -4   5  10     7647.84     7562.96     84.28 o 
  -3   5  10     1531.56     1502.38     23.56 o 
  -2   5  10      101.09      100.84      6.27 o 
  -1   5  10       17.90       19.27      4.40 o 
   0   5  10       63.64       86.82      6.49 o 
   1   5  10     1299.95     1294.77     29.59 o 
   2   5  10      165.56      140.65      9.13 o 
   3   5  10      144.10      162.78     10.96 o 
   4   5  10       37.95       35.59      9.85 o 
   5   5  10      116.29       84.20     19.27 o 
   6   5  10       92.39       85.21     18.94 o 
   7   5  10      218.74      232.49     27.27 o 
   8   5  10      154.66      141.83     25.01 o 
 -14   6  10       53.48       61.44     16.40 o 
 -13   6  10       17.13        6.20      9.68 o 
 -12   6  10      196.59      180.11     15.09 o 
 -11   6  10      257.37      271.80     16.34 o 
 -10   6  10       26.00       24.18      7.34 o 
  -9   6  10       26.96       34.20      7.04 o 
  -8   6  10      688.77      604.25     17.49 o 
  -7   6  10       50.98       53.62      7.34 o 
  -6   6  10      137.24      133.67      9.60 o 
  -5   6  10      144.95      173.07      8.96 o 
  -4   6  10       23.16       26.04      5.28 o 
  -3   6  10        1.28        0.98      3.95 o 
  -2   6  10     1062.15     1093.13     19.68 o 
  -1   6  10      855.71      909.96     17.59 o 
   0   6  10      342.21      339.10     12.19 o 
   1   6  10       47.67       42.46      6.41 o 
   2   6  10      122.69      133.02      8.90 o 
   3   6  10      133.03      129.62     14.88 o 
   4   6  10       54.90       56.96     10.76 o 
   5   6  10      139.94      130.52     21.97 o 
   6   6  10       20.29       37.95     16.92 o 
   7   6  10        1.50       12.20     15.82 o 
   8   6  10       55.24       20.62     18.74 o 
 -13   7  10      305.69      273.48     22.39 o 
 -12   7  10        1.27       -3.43     10.95 o 
 -11   7  10        5.34        2.82      7.86 o 
 -10   7  10      902.62      861.03     25.93 o 
  -9   7  10      208.19      193.67     11.62 o 
  -8   7  10      419.10      393.31     14.78 o 
  -7   7  10      485.75      450.14     26.10 o 
  -6   7  10     3326.99     3266.59     44.96 o 
  -5   7  10      247.62      249.72     10.51 o 
  -4   7  10      179.50      252.62     10.35 o 
  -3   7  10        1.37        5.05      4.24 o 
  -2   7  10      290.92      237.06     10.38 o 
  -1   7  10     1678.25     1713.14     26.83 o 
   0   7  10      801.51      820.36     21.47 o 
   1   7  10      485.31      431.32     18.41 o 
   2   7  10      464.51      417.21     18.26 o 
   3   7  10       58.53       81.41     10.33 o 
   4   7  10      269.03      256.85     17.94 o 
   5   7  10        0.76       -7.46     17.43 o 
   6   7  10      167.40      210.32     34.11 o 
   7   7  10        5.69       17.05     16.61 o 
 -13   8  10        9.87       14.20     12.60 o 
 -12   8  10       52.52       13.50     12.17 o 
 -11   8  10        1.59       -0.87      7.84 o 
 -10   8  10      298.24      301.72     16.53 o 
  -9   8  10       93.56       77.86      9.97 o 
  -8   8  10        2.66        4.41      6.02 o 
  -7   8  10      395.31      346.61     15.10 o 
  -6   8  10       79.74       80.96      7.81 o 
  -5   8  10      145.43      138.86      8.65 o 
  -4   8  10        1.04        7.27      5.02 o 
  -3   8  10        3.23       -0.37      4.42 o 
  -2   8  10       54.30       55.69      6.12 o 
  -1   8  10       14.89       14.48      4.81 o 
   0   8  10     3319.16     3244.61     75.15 o 
   1   8  10      652.23      644.98     22.05 o 
   2   8  10      173.18      179.34     13.37 o 
   3   8  10       73.08       54.42     10.34 o 
   4   8  10      569.61      561.98     27.20 o 
   5   8  10       13.38       19.33     15.54 o 
   6   8  10       18.91       22.69     16.29 o 
   7   8  10        5.57       -8.78     23.49 o 
 -13   9  10      277.14      336.83     24.62 o 
 -12   9  10        2.72       -6.99      9.82 o 
 -11   9  10       46.12       46.91     14.99 o 
 -10   9  10       20.79       20.65      9.08 o 
  -9   9  10      196.09      204.43     13.64 o 
  -8   9  10       23.68       18.52      6.80 o 
  -7   9  10        8.93        7.82      6.52 o 
  -6   9  10       60.22       52.80      7.49 o 
  -5   9  10      461.57      465.12     15.14 o 
  -4   9  10      154.76      145.81      9.11 o 
  -3   9  10       16.55       11.14      5.35 o 
  -2   9  10      297.59      268.19     10.50 o 
  -1   9  10       65.61       68.41      7.75 o 
   0   9  10      313.11      316.13     17.83 o 
   1   9  10       19.24       30.71      8.77 o 
   2   9  10       21.52        9.12      7.64 o 
   3   9  10      196.55      206.20     18.91 o 
   4   9  10      217.69      241.97     19.86 o 
   5   9  10      999.22     1048.26     99.28 o 
   6   9  10      154.92      176.78     25.25 o 
   7   9  10       98.61       89.66     22.40 o 
 -13  10  10       47.38       57.90     16.63 o 
 -12  10  10      284.15      281.77     22.08 o 
 -11  10  10       15.67       13.18     10.50 o 
 -10  10  10      358.00      351.09     21.21 o 
  -9  10  10      579.35      611.99     25.12 o 
  -8  10  10       65.20       68.53      9.25 o 
  -7  10  10      223.96      223.08     11.99 o 
  -6  10  10      264.15      272.56     12.25 o 
  -5  10  10        4.10        1.49      5.24 o 
  -4  10  10        0.02       -4.83      4.83 o 
  -3  10  10       15.86       19.70      5.85 o 
  -2  10  10     1824.37     1813.40     51.49 o 
  -1  10  10       69.24       50.71      7.75 o 
   0  10  10      175.69      189.58     13.91 o 
   1  10  10     1056.77     1064.58     29.72 o 
   2  10  10     1115.90     1081.48     38.07 o 
   3  10  10      171.00      168.34     15.18 o 
   4  10  10       28.68       30.77     11.95 o 
   5  10  10       35.73       17.66     20.84 o 
   6  10  10        3.38       13.95     16.72 o 
 -12  11  10       40.23       34.22     13.50 o 
 -11  11  10      430.14      475.05     47.21 o 
 -10  11  10      141.39      151.14     19.91 o 
  -9  11  10       39.49       34.03     10.22 o 
  -8  11  10       36.50       18.48     11.41 o 
  -7  11  10      559.95      550.78     22.61 o 
  -6  11  10      309.28      332.97     13.78 o 
  -5  11  10       79.13       78.30      8.47 o 
  -4  11  10     1622.27     1646.39     28.69 o 
  -3  11  10      168.51      169.54     11.32 o 
  -2  11  10       32.17       31.13      8.41 o 
  -1  11  10     1522.64     1461.08     40.69 o 
   0  11  10      199.96      199.76     14.41 o 
   1  11  10       22.22       30.30      9.33 o 
   2  11  10       38.60       48.49     10.73 o 
   3  11  10       41.94       46.03     11.31 o 
   4  11  10      290.85      248.43     21.58 o 
   5  11  10       39.27       23.17     21.98 o 
   6  11  10       55.63       58.99     19.63 o 
 -12  12  10        6.94        2.11     11.85 o 
 -11  12  10       47.05       68.10     14.80 o 
 -10  12  10       86.08       91.25     17.09 o 
  -9  12  10       29.40       35.48     10.65 o 
  -8  12  10      595.93      633.05     29.57 o 
  -7  12  10       34.40       23.23      9.48 o 
  -6  12  10      595.74      553.42     17.17 o 
  -5  12  10      125.01      140.78      9.57 o 
  -4  12  10      138.07      150.61     11.07 o 
  -3  12  10        0.98        1.00      6.52 o 
  -2  12  10       10.60        4.72      8.77 o 
  -1  12  10      480.59      462.19     21.55 o 
   0  12  10       38.48       44.87     10.13 o 
   1  12  10      521.86      523.08     22.33 o 
   2  12  10       17.93        4.51      9.42 o 
   3  12  10        3.19       -8.85      8.85 o 
   4  12  10      146.56      162.50     55.71 o 
   5  12  10      130.76      154.86     25.77 o 
   6  12  10       23.37       24.07     17.85 o 
 -11  13  10        3.82        3.30     11.68 o 
 -10  13  10       68.52       46.43     20.40 o 
  -9  13  10        5.86        2.56      9.18 o 
  -8  13  10        7.16        8.60      9.65 o 
  -7  13  10      125.13      112.30     13.09 o 
  -6  13  10       90.56      107.15     12.09 o 
  -5  13  10      247.31      288.07     15.91 o 
  -4  13  10     1129.23     1153.85     30.97 o 
  -3  13  10      672.56      635.36     20.31 o 
  -2  13  10      319.41      375.23     19.22 o 
  -1  13  10       62.94       58.57     14.16 o 
   0  13  10      195.65      179.15     15.03 o 
   1  13  10       63.13       62.70     11.42 o 
   2  13  10       88.58       94.37     13.08 o 
   3  13  10       30.80        8.83     10.05 o 
   4  13  10        1.26       -4.21     20.84 o 
   5  13  10        2.79       -0.72     15.10 o 
 -11  14  10       63.78       63.00     15.15 o 
 -10  14  10       59.83       53.21     13.87 o 
  -9  14  10        0.01        1.06     11.88 o 
  -8  14  10       13.23       -9.32      9.32 o 
  -7  14  10      685.76      680.04     26.68 o 
  -6  14  10        0.39        5.11     11.66 o 
  -5  14  10      230.42      235.20     18.45 o 
  -4  14  10        3.12       14.18      7.35 o 
  -3  14  10      272.73      280.02     21.41 o 
  -2  14  10        0.26        0.96      8.03 o 
  -1  14  10      356.33      332.84     18.71 o 
   0  14  10      151.06      158.12     14.93 o 
   1  14  10        9.12       -8.46      8.46 o 
   2  14  10       23.83       29.48     12.69 o 
   3  14  10        2.01        8.39     10.38 o 
   4  14  10       90.63       84.46     20.72 o 
   5  14  10        1.99       -5.10     14.56 o 
 -10  15  10       75.26       77.81     15.52 o 
  -9  15  10        0.24       -1.61     12.97 o 
  -8  15  10       66.68       80.98     16.49 o 
  -7  15  10       19.71       15.24     11.58 o 
  -6  15  10       19.88        4.89     10.53 o 
  -5  15  10      168.46      200.03     18.03 o 
  -4  15  10        0.91       -5.34     12.52 o 
  -3  15  10       61.39       60.96     15.66 o 
  -2  15  10      222.49      212.83     16.65 o 
  -1  15  10      105.10       94.00     12.64 o 
   0  15  10      125.25      127.37     21.66 o 
   1  15  10       28.26       40.55     11.34 o 
   2  15  10        4.52       -8.53      8.53 o 
   3  15  10       31.77       20.54     14.09 o 
   4  15  10      110.08      103.56     30.69 o 
  -9  16  10      547.15      656.46     44.61 o 
  -8  16  10      120.94      147.92     20.34 o 
  -7  16  10       99.39      102.77     17.28 o 
  -6  16  10      119.13       94.64     15.88 o 
  -5  16  10       69.78      103.35     20.25 o 
  -4  16  10       51.12       38.49     17.12 o 
  -3  16  10      113.64      107.64     16.76 o 
  -2  16  10        2.91        7.18     13.67 o 
  -1  16  10      144.96      147.26     15.75 o 
   0  16  10       12.94       12.94      9.97 o 
   1  16  10      136.77      116.73     14.71 o 
   2  16  10       39.82       53.61     12.72 o 
   3  16  10        0.20        6.90     13.10 o 
  -8  17  10        2.61       -3.43     12.46 o 
  -7  17  10       22.66       33.67     13.86 o 
  -6  17  10      125.48      156.41     18.94 o 
  -5  17  10       65.52       54.64     19.48 o 
  -4  17  10       27.06       14.91     15.42 o 
  -3  17  10       35.94       44.41     17.36 o 
  -2  17  10       10.73      -10.64     10.64 o 
  -1  17  10       36.18       48.37     14.34 o 
   0  17  10       14.13        9.15     10.39 o 
   1  17  10       26.70       25.69     11.40 o 
   2  17  10        5.73       -7.39     10.74 o 
  -7  18  10        0.08        5.15     13.72 o 
  -6  18  10       44.09       64.04     21.46 o 
  -5  18  10       19.24       14.89     17.39 o 
  -4  18  10      217.55      222.50     28.49 o 
  -3  18  10        9.70       -0.26     15.80 o 
  -2  18  10        6.04       -3.30     14.35 o 
  -1  18  10        6.03        7.43     12.85 o 
   0  18  10        4.92       29.44     13.19 o 
   1  18  10        1.04        5.00     12.52 o 
  -5  19  10       48.70       57.90     21.46 o 
  -4  19  10        0.19        7.25     37.52 o 
  -3  19  10        2.89      -16.67     16.67 o 
  -2  19  10       66.11       55.74     20.34 o 
  -1  19  10       13.11       22.24     18.57 o 
 -14   1  11       85.68       53.92     21.38 o 
 -13   1  11       16.77       -4.85      7.84 o 
 -12   1  11      110.34      118.12     11.21 o 
 -11   1  11      349.63      357.71     15.52 o 
 -10   1  11       11.48        8.14      6.50 o 
  -9   1  11      267.34      267.40     12.99 o 
  -8   1  11      187.21      174.52     10.45 o 
  -7   1  11     1560.98     1597.16     28.53 o 
  -6   1  11       88.17      133.70     12.01 o 
  -5   1  11      366.18      366.57     11.25 o 
  -4   1  11        0.72       -2.35      3.70 o 
  -3   1  11     5003.42     5057.72     57.64 o 
  -2   1  11     1666.14     1770.39     34.47 o 
  -1   1  11     3091.23     3030.17     51.05 o 
   0   1  11        0.22       -4.33      4.75 o 
   1   1  11     1325.27     1390.24     32.03 o 
   2   1  11        5.13        5.22      9.49 o 
   3   1  11     2357.25     2347.27     55.02 o 
   4   1  11      486.02      543.04     22.63 o 
   5   1  11       89.14       86.82     13.15 o 
   6   1  11       44.07       31.76     16.27 o 
   7   1  11       54.28       85.26     19.81 o 
   8   1  11       45.88       62.15     29.56 o 
 -14   2  11       57.33       51.05     12.39 o 
 -13   2  11       31.48       31.05      9.13 o 
 -12   2  11      705.69      708.71     22.04 o 
 -11   2  11       42.35       31.54      8.07 o 
 -10   2  11     1029.17     1002.48     27.15 o 
  -9   2  11        5.00        2.30      5.93 o 
  -8   2  11      184.30      165.54      9.90 o 
  -7   2  11      111.79      112.03      8.16 o 
  -6   2  11      494.41      487.86     13.62 o 
  -5   2  11      508.49      625.96     14.56 o 
  -4   2  11       75.07       73.32      5.59 o 
  -3   2  11      295.45      268.57     14.39 o 
  -2   2  11      423.66      351.45     11.80 o 
  -1   2  11      363.35      352.06     18.60 o 
   0   2  11     1506.40     1547.82     23.27 o 
   1   2  11      410.16      390.16     12.31 o 
   2   2  11      429.11      416.77     14.02 o 
   3   2  11      291.23      319.78     28.99 o 
   4   2  11      896.06      939.31     34.46 o 
   5   2  11       18.44        7.15     11.66 o 
   6   2  11        5.39       15.78     11.71 o 
   7   2  11       97.79      105.81     20.50 o 
   8   2  11       28.98      -22.74     24.25 o 
 -14   3  11      201.00      205.56     17.50 o 
 -13   3  11      442.59      424.39     21.10 o 
 -12   3  11      310.29      333.15     16.21 o 
 -11   3  11      390.08      368.76     15.69 o 
 -10   3  11     1224.77     1199.76     26.27 o 
  -9   3  11      192.54      205.53     11.41 o 
  -8   3  11      246.57      280.39     14.17 o 
  -7   3  11       13.00       24.89      5.83 o 
  -6   3  11     2342.76     2241.83     36.69 o 
  -5   3  11      652.89      572.97     14.18 o 
  -4   3  11     1453.39     1547.05     26.72 o 
  -3   3  11     1289.31     1297.48     21.13 o 
  -2   3  11      411.06      442.60      9.98 o 
  -1   3  11      395.07      372.97      9.22 o 
   0   3  11      992.11     1033.62     18.30 o 
   1   3  11      358.24      378.54     12.13 o 
   2   3  11      392.09      387.80     14.22 o 
   3   3  11       77.61       99.28     12.07 o 
   4   3  11      472.66      495.20     21.20 o 
   5   3  11        0.44       -9.32     10.81 o 
   6   3  11      521.23      594.70     37.24 o 
   7   3  11      118.14      147.60     23.42 o 
 -14   4  11      184.72      228.44     18.17 o 
 -13   4  11       77.61       81.43     12.72 o 
 -12   4  11      175.91      169.30     14.41 o 
 -11   4  11      153.28      137.09     13.33 o 
 -10   4  11      575.90      554.41     17.96 o 
  -9   4  11     2323.26     2285.93     41.13 o 
  -8   4  11       25.64       26.22      6.30 o 
  -7   4  11       43.87       50.11      6.65 o 
  -6   4  11       98.25      122.20      8.28 o 
  -5   4  11      678.23      733.65     20.62 o 
  -4   4  11      110.86      102.70      6.55 o 
  -3   4  11     1452.52     1421.73     22.48 o 
  -2   4  11        6.65        6.06      3.73 o 
  -1   4  11       74.04       63.82      5.18 o 
   0   4  11      120.70      138.66     11.14 o 
   1   4  11      179.81      209.72     10.39 o 
   2   4  11     1096.37     1058.40     22.17 o 
   3   4  11       63.40       93.71     11.74 o 
   4   4  11       24.31       26.68     11.36 o 
   5   4  11      303.65      269.58     27.60 o 
   6   4  11       92.01       87.52     20.50 o 
   7   4  11      120.12      126.63     24.63 o 
 -14   5  11      115.76      143.22     16.45 o 
 -13   5  11       27.36       32.97     10.44 o 
 -12   5  11      193.42      184.55     15.09 o 
 -11   5  11      465.59      461.41     19.91 o 
 -10   5  11       29.86       21.43      7.33 o 
  -9   5  11     1460.28     1372.65     27.61 o 
  -8   5  11      203.17      202.29     10.76 o 
  -7   5  11      127.71      137.12      9.06 o 
  -6   5  11        0.60        7.03      4.77 o 
  -5   5  11      772.09      854.68     20.98 o 
  -4   5  11       75.02      103.12      6.94 o 
  -3   5  11      114.33      134.14      7.83 o 
  -2   5  11        2.30       -3.24      3.24 o 
  -1   5  11      165.70      156.57     11.14 o 
   0   5  11      279.23      294.81     12.99 o 
   1   5  11      231.51      233.47     10.32 o 
   2   5  11      103.14      100.97      8.43 o 
   3   5  11       14.01       35.12     10.43 o 
   4   5  11       21.75       21.11     14.35 o 
   5   5  11       14.71       -5.32     14.19 o 
   6   5  11        0.88        2.57     14.93 o 
   7   5  11        0.02      -12.93     12.93 o 
 -14   6  11       29.66       27.71     14.29 o 
 -13   6  11       15.80       -3.95      8.96 o 
 -12   6  11       18.53        3.51      8.29 o 
 -11   6  11     1314.71     1299.98     33.03 o 
 -10   6  11        2.42        2.64      6.67 o 
  -9   6  11     1100.71     1048.05     24.12 o 
  -8   6  11     1630.74     1561.70     29.30 o 
  -7   6  11     1222.58     1185.33     23.85 o 
  -6   6  11       80.41       79.21      7.55 o 
  -5   6  11     1153.76     1161.06     22.27 o 
  -4   6  11      284.28      300.83     10.85 o 
  -3   6  11      770.51      769.17     16.42 o 
  -2   6  11      146.35      150.42      7.93 o 
  -1   6  11       58.36       69.02      6.27 o 
   0   6  11      224.82      261.05     10.42 o 
   1   6  11      141.13      120.44      8.59 o 
   2   6  11      174.68      190.69     11.26 o 
   3   6  11        9.45        2.09     21.60 o 
   4   6  11      100.28      134.62     21.66 o 
   5   6  11      260.35      253.58     28.04 o 
   6   6  11      193.53      217.94     26.80 o 
   7   6  11       35.59       52.91     19.48 o 
 -14   7  11      127.14      113.32     20.57 o 
 -13   7  11       96.37      106.99     16.46 o 
 -12   7  11      119.93      169.67     14.94 o 
 -11   7  11        4.56        6.39      7.98 o 
 -10   7  11      351.98      352.42     20.22 o 
  -9   7  11      972.70      986.28     23.67 o 
  -8   7  11        5.38        2.38      5.75 o 
  -7   7  11      747.46      704.21     18.31 o 
  -6   7  11      529.72      475.34     17.34 o 
  -5   7  11        0.50       -3.43      4.89 o 
  -4   7  11      634.18      641.45     15.92 o 
  -3   7  11     1338.35     1327.19     23.28 o 
  -2   7  11        9.37        1.32      4.35 o 
  -1   7  11      747.72      777.56     16.95 o 
   0   7  11       60.04       63.89      8.06 o 
   1   7  11      105.09       97.80      9.72 o 
   2   7  11       16.41        8.88      7.18 o 
   3   7  11        7.63       14.67      9.04 o 
   4   7  11     1096.19     1069.83     50.11 o 
   5   7  11        0.33       -7.22     15.92 o 
   6   7  11       13.04        4.16     16.18 o 
   7   7  11       68.17       57.29     20.76 o 
 -13   8  11        2.09        2.01     11.03 o 
 -12   8  11      428.40      468.63     25.81 o 
 -11   8  11      186.32      187.45     14.90 o 
 -10   8  11       32.43       37.93      9.03 o 
  -9   8  11       43.42       45.16      8.19 o 
  -8   8  11     1860.84     1840.15     32.96 o 
  -7   8  11     1490.08     1419.16     27.40 o 
  -6   8  11      314.69      307.46     12.51 o 
  -5   8  11       14.59       13.05      5.50 o 
  -4   8  11       12.46       13.41      6.59 o 
  -3   8  11      169.55      172.89      9.43 o 
  -2   8  11       20.78       27.11      5.42 o 
  -1   8  11      946.39      897.89     18.78 o 
   0   8  11      918.97      939.08     24.83 o 
   1   8  11      135.73      155.96     18.82 o 
   2   8  11       22.65       23.10     11.49 o 
   3   8  11        6.07       13.22      9.89 o 
   4   8  11       52.58       45.40     17.47 o 
   5   8  11      199.84      180.82     25.19 o 
   6   8  11      144.68      159.41     25.19 o 
   7   8  11       19.77       30.54     18.57 o 
 -13   9  11        2.03       -7.21     11.24 o 
 -12   9  11       57.51       46.94     24.72 o 
 -11   9  11      125.82      140.84     16.12 o 
 -10   9  11      133.36      155.24     19.11 o 
  -9   9  11      197.07      186.71     13.20 o 
  -8   9  11        1.98        3.55      5.72 o 
  -7   9  11      568.35      545.05     16.90 o 
  -6   9  11      144.82      139.55      9.55 o 
  -5   9  11        0.03       -3.37      5.30 o 
  -4   9  11      497.29      467.40     14.34 o 
  -3   9  11     1118.40     1115.34     21.97 o 
  -2   9  11        3.04        2.84      5.41 o 
  -1   9  11       17.42       16.49      6.66 o 
   0   9  11       12.41       10.11      7.28 o 
   1   9  11       55.11       56.17     14.55 o 
   2   9  11      265.93      272.09     17.28 o 
   3   9  11       11.96       15.29     10.76 o 
   4   9  11      343.03      316.05     31.03 o 
   5   9  11      133.83      109.63     27.28 o 
   6   9  11        0.35        7.46     16.72 o 
 -13  10  11        0.50        3.30     11.61 o 
 -12  10  11       66.83       63.45     17.17 o 
 -11  10  11        1.88        4.52      9.81 o 
 -10  10  11      165.25      137.24     15.54 o 
  -9  10  11       40.19       33.50      8.74 o 
  -8  10  11        0.42       17.28      7.16 o 
  -7  10  11     1475.77     1422.23     28.25 o 
  -6  10  11       70.91       68.99      7.77 o 
  -5  10  11      192.26      202.37     10.83 o 
  -4  10  11      488.69      509.48     15.39 o 
  -3  10  11      222.53      219.07     10.55 o 
  -2  10  11      836.63      787.45     31.40 o 
  -1  10  11        1.98        4.21      7.54 o 
   0  10  11      203.06      213.52     14.34 o 
   1  10  11      119.51      111.93     12.12 o 
   2  10  11      108.97      113.51     12.72 o 
   3  10  11      461.50      442.23     35.24 o 
   4  10  11       39.83       11.24     32.59 o 
   5  10  11       85.67       65.71     20.82 o 
   6  10  11        3.04      -11.10     14.19 o 
 -12  11  11       72.48       75.10     15.41 o 
 -11  11  11        9.32       15.89     11.22 o 
 -10  11  11      313.69      343.98     31.54 o 
  -9  11  11      212.48      205.94     17.05 o 
  -8  11  11      362.49      368.95     35.84 o 
  -7  11  11      504.94      542.98     26.32 o 
  -6  11  11       51.02       51.65      7.71 o 
  -5  11  11       78.62       84.77      8.43 o 
  -4  11  11       47.52       49.90      7.14 o 
  -3  11  11     2070.80     2037.91     37.34 o 
  -2  11  11      148.73      159.77     11.27 o 
  -1  11  11      309.15      334.62     30.64 o 
   0  11  11      255.41      256.71     18.49 o 
   1  11  11      122.93      109.28     12.57 o 
   2  11  11      149.69      157.58     16.79 o 
   3  11  11      251.44      233.83     27.03 o 
   4  11  11        3.74        0.79     14.13 o 
   5  11  11      153.97      187.96     27.08 o 
 -12  12  11       49.61       48.63     14.89 o 
 -11  12  11      144.93      124.39     16.92 o 
 -10  12  11        3.19       -2.92      9.50 o 
  -9  12  11      156.27      150.51     15.49 o 
  -8  12  11      411.87      440.14     36.65 o 
  -7  12  11       13.77        9.74      7.20 o 
  -6  12  11       17.18       14.20      6.61 o 
  -5  12  11       14.39        6.76      5.93 o 
  -4  12  11       74.52       78.93      9.33 o 
  -3  12  11       14.53        7.65      7.09 o 
  -2  12  11       22.48       18.36      8.91 o 
  -1  12  11      681.47      630.92     31.07 o 
   0  12  11      120.18      105.80     13.78 o 
   1  12  11       14.66       17.39      9.06 o 
   2  12  11      203.02      225.69     19.62 o 
   3  12  11       28.29       30.79     17.41 o 
   4  12  11      160.44      146.73     25.03 o 
   5  12  11       56.26       44.35     20.59 o 
 -11  13  11       65.40       52.97     14.09 o 
 -10  13  11        0.70        1.35     10.46 o 
  -9  13  11        0.69        5.71      9.32 o 
  -8  13  11        5.62        7.39      9.96 o 
  -7  13  11      157.52      127.41     13.64 o 
  -6  13  11       99.80      132.57     11.06 o 
  -5  13  11      960.04     1017.95     26.29 o 
  -4  13  11       65.38       53.58      9.06 o 
  -3  13  11       13.26       17.54      9.39 o 
  -2  13  11        8.08       17.37      8.86 o 
  -1  13  11       23.70       27.78      9.37 o 
   0  13  11       29.35       22.45     12.36 o 
   1  13  11      182.19      182.82     15.71 o 
   2  13  11      144.21      162.36     18.48 o 
   3  13  11        2.81        2.76     14.89 o 
   4  13  11        8.28       14.70     17.66 o 
   5  13  11      162.15      106.20     23.20 o 
 -11  14  11        3.72       -7.79     11.31 o 
 -10  14  11       69.79      114.23     25.10 o 
  -9  14  11      185.44      187.75     27.82 o 
  -8  14  11        0.17        1.26     10.25 o 
  -7  14  11       43.45       38.10     21.21 o 
  -6  14  11       16.76       14.13      9.94 o 
  -5  14  11        0.00        2.47     11.00 o 
  -4  14  11      158.58      136.81     11.71 o 
  -3  14  11     1390.53     1334.85     42.66 o 
  -2  14  11      158.08      172.99     14.98 o 
  -1  14  11       27.64       34.84     10.53 o 
   0  14  11        1.27        0.10      8.37 o 
   1  14  11        0.78       -7.60     12.04 o 
   2  14  11       39.89       30.05     12.79 o 
   3  14  11      151.95      195.35     27.28 o 
   4  14  11       14.22       -5.19     15.21 o 
 -10  15  11        0.83      -10.65     10.65 o 
  -9  15  11       31.38        9.38     13.39 o 
  -8  15  11      381.67      494.53     49.39 o 
  -7  15  11       21.30       11.98     12.83 o 
  -6  15  11      236.30      238.94     37.03 o 
  -5  15  11      150.67      173.89     17.25 o 
  -4  15  11       45.47       42.43     13.49 o 
  -3  15  11      154.02      174.80     16.11 o 
  -2  15  11       11.30       -5.02      8.92 o 
  -1  15  11       50.17       61.85     12.19 o 
   0  15  11       63.65       57.63     11.66 o 
   1  15  11        9.17       -2.93      9.62 o 
   2  15  11        1.80       11.06     11.71 o 
   3  15  11       67.50       78.74     20.88 o 
  -9  16  11       23.24       15.23     15.04 o 
  -8  16  11        1.52      -10.86     11.76 o 
  -7  16  11       71.15       98.99     17.08 o 
  -6  16  11        5.39       26.93     11.48 o 
  -5  16  11      319.66      344.18     31.40 o 
  -4  16  11       16.04       27.11     15.27 o 
  -3  16  11        0.44       -5.63     10.42 o 
  -2  16  11      118.25      123.44     19.80 o 
  -1  16  11       93.79      118.08     14.48 o 
   0  16  11      170.66      183.76     16.84 o 
   1  16  11       13.25       14.77     12.54 o 
   2  16  11       83.57       50.12     15.60 o 
  -8  17  11      159.62      145.98     20.07 o 
  -7  17  11       53.73       47.09     14.87 o 
  -6  17  11       45.29       57.98     20.34 o 
  -5  17  11        7.88        9.85     16.18 o 
  -4  17  11      176.72      193.59     25.12 o 
  -3  17  11        0.08      -12.59     12.59 o 
  -2  17  11      220.33      169.60     20.12 o 
  -1  17  11       64.04       76.46     16.24 o 
   0  17  11        6.42       13.46     10.64 o 
   1  17  11       36.01       43.99     14.73 o 
  -7  18  11       13.42       37.78     20.72 o 
  -6  18  11       13.75        8.05     16.75 o 
  -5  18  11       21.97       37.02     18.21 o 
  -4  18  11        0.13        2.43     14.38 o 
  -3  18  11       25.59       15.45     15.43 o 
  -2  18  11       20.07       43.89     18.20 o 
  -1  18  11       69.67       52.31     16.16 o 
   0  18  11      518.64      605.97     32.55 o 
  -4  19  11        0.38        2.73     15.13 o 
  -3  19  11        7.70       28.34     17.66 o 
 -14   0  12       16.31       15.16     13.46 o 
 -13   0  12      797.90      804.28     54.88 o 
 -12   0  12        4.05       17.86     10.97 o 
 -11   0  12       87.20       74.29     13.23 o 
 -10   0  12      552.12      504.53     23.97 o 
  -9   0  12     4578.91     4436.07    121.14 o 
  -8   0  12     1301.40     1264.80     35.30 o 
  -7   0  12       54.42       67.33     16.41 o 
  -6   0  12      706.68      655.11     39.79 o 
  -5   0  12      380.46      471.17     20.31 o 
  -4   0  12     4209.85     4445.05    103.79 o 
  -2   0  12     4860.33     4691.52    101.79 o 
  -1   0  12     1072.20      951.47     35.87 o 
   0   0  12      185.90      233.37     25.39 o 
   1   0  12      205.72      179.35     38.65 o 
   2   0  12      103.46       89.07     29.18 o 
   3   0  12      505.13      568.74     36.38 o 
   4   0  12       33.97       23.22     14.56 o 
   5   0  12      681.43      648.52     38.05 o 
   6   0  12        3.52       31.07     24.25 o 
   7   0  12        0.04       13.64     24.25 o 
 -14   1  12       97.58      128.62     13.41 o 
 -13   1  12       67.96       61.14     10.45 o 
 -12   1  12      203.11      198.65     13.23 o 
 -11   1  12      905.23      858.44     22.91 o 
 -10   1  12       86.14       89.89      9.56 o 
  -9   1  12      528.82      528.48     16.75 o 
  -8   1  12        0.01        0.84      5.58 o 
  -7   1  12      471.03      478.46     18.53 o 
  -6   1  12     2745.51     2765.28     38.80 o 
  -5   1  12     2444.34     2450.59     38.13 o 
  -4   1  12       79.12       90.64      6.30 o 
  -3   1  12     3628.91     3389.88     55.81 o 
  -2   1  12     3323.28     3276.44     54.61 o 
  -1   1  12       56.31       69.85      9.30 o 
   0   1  12      242.04      229.71     13.95 o 
   1   1  12      423.91      437.27     19.14 o 
   2   1  12      338.82      329.85     18.74 o 
   3   1  12      281.10      269.04     17.62 o 
   4   1  12        9.08        9.56      9.64 o 
   5   1  12      173.79      140.69     17.58 o 
   6   1  12       15.59       17.97     13.24 o 
   7   1  12       50.05       65.18     28.80 o 
 -14   2  12        7.56        5.05     10.34 o 
 -13   2  12       79.65       89.95     11.14 o 
 -12   2  12       37.09       44.33      8.97 o 
 -11   2  12       52.23       73.48      9.56 o 
 -10   2  12      308.69      306.98     14.07 o 
  -9   2  12       66.01       55.96      8.04 o 
  -8   2  12       17.54        7.58      6.17 o 
  -7   2  12     1060.24     1115.99     22.77 o 
  -6   2  12      568.06      532.94     14.46 o 
  -5   2  12      156.76      170.89      8.40 o 
  -4   2  12      424.19      381.31     12.25 o 
  -3   2  12      415.10      412.13     18.13 o 
  -2   2  12      170.01      182.42     11.84 o 
  -1   2  12      811.01      797.08     23.36 o 
   0   2  12       57.20       39.26     14.33 o 
   1   2  12      536.40      571.24     33.10 o 
   2   2  12       39.34       23.75      9.44 o 
   3   2  12       18.69       15.46      9.95 o 
   4   2  12        2.61       12.43      9.91 o 
   5   2  12        1.71        0.35     11.67 o 
   6   2  12        0.11       -5.71     13.83 o 
   7   2  12      120.69      165.22     37.89 o 
 -14   3  12      540.88      596.08     25.88 o 
 -13   3  12        1.05       -1.52      8.54 o 
 -12   3  12      772.34      730.03     33.56 o 
 -11   3  12       87.24       90.65     10.17 o 
 -10   3  12     2498.81     2332.81     39.09 o 
  -9   3  12       10.85        6.55      6.37 o 
  -8   3  12        1.12       -1.82      5.22 o 
  -7   3  12       43.14       47.78      9.10 o 
  -6   3  12       50.93       86.11      8.23 o 
  -5   3  12       26.41       51.25      5.95 o 
  -4   3  12      708.95      699.06     15.00 o 
  -3   3  12     1057.16     1077.32     23.66 o 
  -2   3  12        8.87        8.71      5.80 o 
  -1   3  12      592.18      552.78     19.28 o 
   0   3  12        9.92       40.68      6.16 o 
   1   3  12        6.35       11.45      8.88 o 
   2   3  12      310.00      356.60     18.93 o 
   3   3  12      130.69      149.82     14.18 o 
   4   3  12      105.34      113.43     15.64 o 
   5   3  12       50.71       48.64     18.20 o 
   6   3  12       62.46       69.36     34.48 o 
   7   3  12        0.00       -5.88     14.86 o 
 -14   4  12       17.12       15.77     11.08 o 
 -13   4  12      107.43       92.75     13.38 o 
 -12   4  12      131.66      144.68     12.41 o 
 -11   4  12      131.06      137.18     11.39 o 
 -10   4  12       98.12      105.03     10.87 o 
  -9   4  12       22.65       11.36      6.18 o 
  -8   4  12        1.55        5.25      5.46 o 
  -7   4  12      148.93      120.83      8.87 o 
  -6   4  12       26.89       12.27      5.19 o 
  -5   4  12      505.57      467.56     15.20 o 
  -4   4  12        7.83       30.06      8.61 o 
  -3   4  12      238.24      235.62      8.50 o 
  -2   4  12      533.97      570.18     12.71 o 
  -1   4  12      143.20      180.45      7.52 o 
   0   4  12      254.57      266.02     16.90 o 
   1   4  12      126.79      119.56     14.63 o 
   2   4  12       25.03       25.60      9.70 o 
   3   4  12        2.33       14.05      9.77 o 
   4   4  12       39.40       54.31     18.44 o 
   5   4  12        7.57       10.39     28.42 o 
   6   4  12       68.41       56.73     31.45 o 
   7   4  12       42.04       24.74     18.13 o 
 -14   5  12      445.29      492.61     24.45 o 
 -13   5  12        5.07        5.30      9.55 o 
 -12   5  12       28.57       34.35     10.12 o 
 -11   5  12      333.30      328.87     15.56 o 
 -10   5  12      433.01      460.42     16.99 o 
  -9   5  12       15.99       17.55      6.54 o 
  -8   5  12      762.46      733.03     19.41 o 
  -7   5  12     1015.74      935.76     21.97 o 
  -6   5  12      180.95      188.91      9.86 o 
  -5   5  12      173.59      160.16     12.86 o 
  -4   5  12      253.64      249.71     10.22 o 
  -3   5  12        2.61        1.14      3.93 o 
  -2   5  12      801.11      794.54     16.11 o 
  -1   5  12      168.50      161.75      7.79 o 
   0   5  12     1801.35     1844.07     28.72 o 
   1   5  12      404.47      384.18     18.51 o 
   2   5  12      113.57      100.72     12.33 o 
   3   5  12       48.64       32.54     14.89 o 
   4   5  12     1284.61     1369.22    102.70 o 
   5   5  12       80.51      115.52     22.43 o 
   6   5  12      283.24      313.18     31.18 o 
   7   5  12        1.87        8.98     17.43 o 
 -14   6  12       20.51       26.59     13.03 o 
 -13   6  12        8.48       12.39      9.75 o 
 -12   6  12       12.97        9.73      8.90 o 
 -11   6  12        1.56        3.43      7.68 o 
 -10   6  12     1486.16     1375.36     32.09 o 
  -9   6  12      256.78      248.07     12.65 o 
  -8   6  12        0.24       -0.07      6.27 o 
  -7   6  12      111.14      116.77      9.50 o 
  -6   6  12      148.22      149.75     12.43 o 
  -5   6  12      549.92      601.10     15.75 o 
  -4   6  12      651.91      646.10     15.65 o 
  -3   6  12      899.83      928.77     18.59 o 
  -2   6  12      105.74      120.17      7.41 o 
  -1   6  12       62.76       56.59      6.21 o 
   0   6  12       11.65       12.99      7.50 o 
   1   6  12      118.91      107.87     11.00 o 
   2   6  12        2.03        4.96     14.13 o 
   3   6  12      186.79      201.71     25.12 o 
   4   6  12      145.69      124.15     22.66 o 
   5   6  12      118.65      110.50     26.15 o 
   6   6  12       44.37       28.13     17.66 o 
 -14   7  12        1.37        2.83     12.71 o 
 -13   7  12        3.15      -12.85     12.85 o 
 -12   7  12      396.94      405.47     25.31 o 
 -11   7  12       18.04       12.08      8.13 o 
 -10   7  12        0.15        1.16      6.44 o 
  -9   7  12     1871.85     1866.82     34.37 o 
  -8   7  12       71.99       78.23      8.52 o 
  -7   7  12        3.13        6.59      5.58 o 
  -6   7  12      291.84      311.95     14.18 o 
  -5   7  12      999.05     1013.68     21.04 o 
  -4   7  12      318.55      329.27     11.72 o 
  -3   7  12      212.56      193.51      9.96 o 
  -2   7  12      622.20      597.30     19.77 o 
  -1   7  12      295.51      289.58     10.81 o 
   0   7  12      584.84      621.56     19.91 o 
   1   7  12      201.87      214.48     24.50 o 
   2   7  12      678.90      658.22     39.37 o 
   3   7  12       39.36       39.81     16.51 o 
   4   7  12      540.90      626.10    101.56 o 
   5   7  12       31.10       42.23     29.94 o 
   6   7  12       61.35       48.58     20.63 o 
 -13   8  12       56.36       41.53     13.75 o 
 -12   8  12       15.39       13.61      9.42 o 
 -11   8  12       28.95       25.13      9.79 o 
 -10   8  12       66.49       68.14     10.57 o 
  -9   8  12        6.95        6.29      6.36 o 
  -8   8  12       55.96       48.24      8.40 o 
  -7   8  12      353.08      346.71     13.84 o 
  -6   8  12      193.00      196.47     10.76 o 
  -5   8  12        4.79       -3.56      5.11 o 
  -4   8  12        5.09        7.96      5.24 o 
  -3   8  12      601.43      588.70     15.62 o 
  -2   8  12      221.75      214.13     10.79 o 
  -1   8  12       22.36       22.29      6.55 o 
   0   8  12       51.93       47.93      9.84 o 
   1   8  12      113.80       94.12     19.12 o 
   2   8  12        0.02       18.43     14.93 o 
   3   8  12       15.25       32.61     16.29 o 
   4   8  12       24.10       -6.70     14.67 o 
   5   8  12       11.89        6.31     23.49 o 
   6   8  12       30.07       31.62     18.67 o 
 -13   9  12       58.51       42.77     14.74 o 
 -12   9  12      230.72      283.66     25.11 o 
 -11   9  12       53.82       49.58     12.35 o 
 -10   9  12       82.23       83.97     10.86 o 
  -9   9  12      287.80      259.11     13.68 o 
  -8   9  12       12.48       17.25      6.49 o 
  -7   9  12        4.45        1.62      6.83 o 
  -6   9  12       48.43       71.44      7.80 o 
  -5   9  12      874.56      827.23     19.79 o 
  -4   9  12       38.57       26.89      6.23 o 
  -3   9  12      703.64      676.50     19.94 o 
  -2   9  12      149.67      142.36     10.13 o 
  -1   9  12      253.41      216.73     18.64 o 
   0   9  12      157.25      159.34     12.88 o 
   1   9  12      536.27      562.41     34.67 o 
   2   9  12      193.38      197.02     39.79 o 
   3   9  12       41.69       45.44     18.20 o 
   4   9  12       28.28       34.93     17.95 o 
   5   9  12       81.42       74.67     22.24 o 
   6   9  12        8.94        9.52     16.75 o 
 -13  10  12       71.91       61.74     15.00 o 
 -12  10  12       13.03       11.28     13.21 o 
 -11  10  12       19.50       21.89     10.63 o 
 -10  10  12       29.10       37.60     11.81 o 
  -9  10  12        3.51       -4.63      6.75 o 
  -8  10  12      659.64      633.12     19.27 o 
  -7  10  12       32.91       26.11      7.48 o 
  -6  10  12       32.95       21.16      8.81 o 
  -5  10  12       14.16        7.24      6.16 o 
  -4  10  12      103.37       93.67      8.37 o 
  -3  10  12      170.57      177.79     11.40 o 
  -2  10  12     1447.62     1460.69     36.40 o 
  -1  10  12      545.54      562.79     33.80 o 
   0  10  12      103.78       87.59     11.51 o 
   1  10  12      186.54      182.33     17.24 o 
   2  10  12       53.28       41.96     17.47 o 
   3  10  12      282.18      242.31     41.68 o 
   4  10  12        0.11      -13.43     13.66 o 
   5  10  12      258.99      185.33     55.71 o 
 -12  11  12       96.34       83.53     16.11 o 
 -11  11  12      116.20      104.76     15.76 o 
 -10  11  12       15.06       25.05     10.29 o 
  -9  11  12        0.17       -4.11      9.30 o 
  -8  11  12       27.11       28.68      8.88 o 
  -7  11  12      805.30      818.23     21.19 o 
  -6  11  12        4.55        0.54      5.86 o 
  -5  11  12        9.75       14.26      6.48 o 
  -4  11  12      661.66      654.96     20.18 o 
  -3  11  12     1870.68     1823.67     35.19 o 
  -2  11  12      239.28      245.76     15.35 o 
  -1  11  12        2.49        8.05      9.21 o 
   0  11  12        0.99        5.29      8.12 o 
   1  11  12        3.97       -1.44      9.57 o 
   2  11  12        0.15       -8.88     15.54 o 
   3  11  12      266.75      281.48     30.00 o 
   4  11  12       55.54       48.76     19.96 o 
   5  11  12       54.80       23.21     18.34 o 
 -12  12  12        5.52      -11.27     11.37 o 
 -11  12  12      139.97      186.36     19.19 o 
 -10  12  12       50.10       55.14     13.29 o 
  -9  12  12       37.90       53.28     15.10 o 
  -8  12  12       12.59       13.90      9.31 o 
  -7  12  12      127.36      155.97     11.90 o 
  -6  12  12       44.97       61.66      8.53 o 
  -5  12  12        0.58       -1.28      6.84 o 
  -4  12  12     1149.24     1168.86     27.89 o 
  -3  12  12      309.40      318.93     15.38 o 
  -2  12  12        0.95        1.24      8.34 o 
  -1  12  12        2.86       11.92      8.15 o 
   0  12  12      557.67      572.53     23.46 o 
   1  12  12      383.23      396.20     24.40 o 
   2  12  12        0.56       18.77     15.64 o 
   3  12  12      334.10      269.82     29.74 o 
   4  12  12       16.54       10.73     17.36 o 
 -11  13  12       15.71       29.60     13.02 o 
 -10  13  12      139.20      131.22     16.38 o 
  -9  13  12      131.30      128.48     24.29 o 
  -8  13  12       27.44       26.47     10.50 o 
  -7  13  12       20.44       17.25      9.07 o 
  -6  13  12        7.23        0.71      7.56 o 
  -5  13  12       35.62       43.67      9.27 o 
  -4  13  12      281.56      277.30     14.76 o 
  -3  13  12      118.60      152.54     14.27 o 
  -2  13  12       23.54       26.19      9.71 o 
  -1  13  12      719.80      732.69     28.39 o 
   0  13  12       23.55       12.72     10.28 o 
   1  13  12       86.38      106.91     42.82 o 
   2  13  12        5.40        0.34     15.29 o 
   3  13  12       86.32       84.68     56.08 o 
   4  13  12       37.08       39.68     20.34 o 
 -11  14  12      125.57      136.51     18.27 o 
 -10  14  12       40.86       44.25     14.22 o 
  -9  14  12      120.44      135.34     24.04 o 
  -8  14  12       73.10       37.03     11.52 o 
  -7  14  12      171.28      245.01     28.53 o 
  -6  14  12       50.36       53.57     12.73 o 
  -5  14  12       21.90       17.13      8.27 o 
  -4  14  12       54.75       54.42     11.39 o 
  -3  14  12      158.44      160.37     17.97 o 
  -2  14  12        7.42        7.23     12.58 o 
  -1  14  12       98.27      133.10     14.32 o 
   0  14  12      310.41      330.93     22.98 o 
   1  14  12       12.20        9.00     20.46 o 
   2  14  12        5.47       -4.48     15.75 o 
   3  14  12       36.28       33.68     18.48 o 
 -10  15  12       84.93       76.45     15.57 o 
  -9  15  12        2.07        4.96     16.68 o 
  -8  15  12      195.59      280.25     27.11 o 
  -7  15  12      363.81      389.89     25.00 o 
  -6  15  12       86.71      106.10     15.67 o 
  -5  15  12        1.25       -9.31      9.31 o 
  -4  15  12      134.38      164.80     17.39 o 
  -3  15  12      233.37      256.94     21.44 o 
  -2  15  12       53.53       56.05     11.82 o 
  -1  15  12        3.51       -2.26      9.12 o 
   0  15  12       44.96       45.88     13.21 o 
   1  15  12       14.73        3.75     22.36 o 
   2  15  12       30.61       21.24     35.24 o 
   3  15  12       68.43       78.33     22.66 o 
  -9  16  12      282.18      330.97     48.13 o 
  -8  16  12      185.49      214.71     21.54 o 
  -7  16  12       43.80       30.44     20.93 o 
  -6  16  12        0.93       -2.57     10.09 o 
  -5  16  12      144.79      152.10     26.53 o 
  -4  16  12      237.61      244.84     69.35 o 
  -3  16  12        3.81        2.12     11.24 o 
  -2  16  12      379.75      354.54     21.26 o 
  -1  16  12      109.55      100.66     14.46 o 
   0  16  12        1.71       -0.50     17.80 o 
   1  16  12        0.46       -8.04     15.75 o 
   2  16  12      105.99       72.75     31.07 o 
  -8  17  12        0.04       -2.07     16.66 o 
  -7  17  12        3.91       11.26     12.73 o 
  -6  17  12      324.59      354.90     32.90 o 
  -5  17  12      160.99      151.69     24.88 o 
  -4  17  12       59.05       79.85     40.93 o 
  -3  17  12       17.51       14.78     15.01 o 
  -2  17  12        6.22       10.05     13.21 o 
  -1  17  12      109.26      105.39     31.81 o 
   0  17  12        1.45        4.16     12.52 o 
  -6  18  12        3.54        1.61     16.72 o 
  -5  18  12        0.48       12.80     16.72 o 
  -4  18  12        1.39        2.41     14.56 o 
  -3  18  12       42.99       78.71     53.05 o 
  -2  18  12        0.01        8.72     16.61 o 
  -1  18  12       17.64       36.66     18.97 o 
 -14   1  13      434.10      520.45     21.64 o 
 -13   1  13      153.99      175.95     13.36 o 
 -12   1  13      179.68      170.79     12.63 o 
 -11   1  13       50.24       65.85      9.26 o 
 -10   1  13       15.19        4.82      6.37 o 
  -9   1  13        6.20        5.30      6.03 o 
  -8   1  13        3.42        2.84      5.85 o 
  -7   1  13        9.58       -4.61      5.10 o 
  -6   1  13      352.00      341.62     13.40 o 
  -5   1  13      519.54      515.70     13.94 o 
  -4   1  13       83.02       85.63      6.28 o 
  -3   1  13     2238.17     2198.18     54.12 o 
  -2   1  13      710.04      708.74     22.20 o 
  -1   1  13     1536.76     1447.65     33.55 o 
   0   1  13      450.74      447.17     19.16 o 
   1   1  13       93.92       91.30     14.33 o 
   2   1  13      154.74      153.56     15.11 o 
   3   1  13       13.69       22.72     15.32 o 
   4   1  13      567.97      636.69     26.22 o 
   5   1  13      283.77      246.07     24.17 o 
   6   1  13        0.63       10.98     16.59 o 
 -14   2  13       36.48       36.48     11.51 o 
 -13   2  13       62.26       49.32     10.02 o 
 -12   2  13      168.68      167.22     12.67 o 
 -11   2  13      720.21      737.10     33.39 o 
 -10   2  13      161.90      161.53     11.26 o 
  -9   2  13      783.66      739.82     19.93 o 
  -8   2  13      169.80      155.26     10.06 o 
  -7   2  13      149.11      164.19     10.79 o 
  -6   2  13      168.05      192.35      9.79 o 
  -5   2  13      477.26      515.81     14.07 o 
  -4   2  13     2862.95     2901.06     41.41 o 
  -3   2  13       36.79       26.93      7.42 o 
  -2   2  13      542.82      484.53     18.61 o 
  -1   2  13       21.62       28.83      8.47 o 
   0   2  13        0.69       -7.09      7.09 o 
   1   2  13      309.24      326.85     18.02 o 
   2   2  13      867.20      814.64     27.91 o 
   3   2  13      510.57      557.27     24.27 o 
   4   2  13       23.87       16.08     13.36 o 
   5   2  13        1.80        1.21     13.33 o 
   6   2  13       81.50       64.57     20.09 o 
 -14   3  13      120.55      122.30     15.15 o 
 -13   3  13        9.25       11.07      8.36 o 
 -12   3  13       38.49       29.37      8.83 o 
 -11   3  13      512.56      553.22     19.09 o 
 -10   3  13      445.16      449.86     16.57 o 
  -9   3  13     1578.87     1475.24     33.39 o 
  -8   3  13      443.19      443.05     14.98 o 
  -7   3  13        4.99       18.39      6.16 o 
  -6   3  13      489.90      469.33     14.13 o 
  -5   3  13      515.29      536.10     15.22 o 
  -4   3  13       43.59       47.32      5.18 o 
  -3   3  13       61.82       62.52      4.66 o 
  -2   3  13      607.23      578.55     20.49 o 
  -1   3  13      175.06      135.85     11.66 o 
   0   3  13     1526.88     1552.66     35.73 o 
   1   3  13      666.71      644.52     27.72 o 
   2   3  13     1335.17     1482.59     38.03 o 
   3   3  13      580.58      608.89     25.02 o 
   4   3  13        0.32       -8.63     11.08 o 
   5   3  13        3.56      -17.69     18.57 o 
   6   3  13       41.68       35.84     22.36 o 
 -14   4  13      163.24      160.37     16.56 o 
 -13   4  13       52.91       65.00     15.14 o 
 -12   4  13      277.52      276.08     17.11 o 
 -11   4  13       63.57       49.05      9.55 o 
 -10   4  13     1597.83     1508.13     31.41 o 
  -9   4  13      822.52      717.84     19.81 o 
  -8   4  13       33.98       29.81      6.81 o 
  -7   4  13        4.40        6.30      5.55 o 
  -6   4  13       55.16       28.94      6.09 o 
  -5   4  13        5.17        3.99      4.80 o 
  -4   4  13      321.29      337.27     12.54 o 
  -3   4  13      518.23      481.42     16.01 o 
  -2   4  13      584.29      580.87     19.96 o 
  -1   4  13     1456.08     1363.51     45.74 o 
   0   4  13        2.65        0.45      9.41 o 
   1   4  13      434.75      432.50     23.10 o 
   2   4  13      304.36      324.59     39.60 o 
   3   4  13      227.14      233.50     21.10 o 
   4   4  13        6.66       26.91     19.33 o 
   5   4  13      166.72      143.57     25.12 o 
   6   4  13        9.60       16.95     17.47 o 
 -14   5  13       12.06        9.01     10.77 o 
 -13   5  13       15.82        4.24      9.00 o 
 -12   5  13        5.31        2.82      7.30 o 
 -11   5  13       63.43       72.16      9.56 o 
 -10   5  13      111.29      117.08     10.34 o 
  -9   5  13       40.34       21.35      6.90 o 
  -8   5  13        1.84        6.26      6.04 o 
  -7   5  13        0.26       -0.33      5.44 o 
  -6   5  13      111.23      103.82      8.18 o 
  -5   5  13      104.16      102.69      7.62 o 
  -4   5  13     1512.67     1471.43     28.68 o 
  -3   5  13      250.55      255.04      9.68 o 
  -2   5  13     1819.55     1832.52     27.70 o 
  -1   5  13      452.20      413.77     17.97 o 
   0   5  13       74.66       57.29      9.89 o 
   1   5  13      160.41      142.23     17.85 o 
   2   5  13        6.96        9.94     10.28 o 
   3   5  13       19.79       24.06     16.87 o 
   4   5  13      154.88      166.74     25.72 o 
   5   5  13       79.18       85.76     39.03 o 
   6   5  13       37.27       21.81     18.94 o 
 -14   6  13       11.80       14.92     10.56 o 
 -13   6  13      218.81      298.58     18.81 o 
 -12   6  13        9.99       13.52      8.62 o 
 -11   6  13        7.12       17.27      7.43 o 
 -10   6  13      120.22      152.22     15.29 o 
  -9   6  13      384.56      337.03     14.80 o 
  -8   6  13      505.54      507.04     16.59 o 
  -7   6  13      178.89      196.72     10.90 o 
  -6   6  13     1180.28     1124.13     23.08 o 
  -5   6  13       36.30       50.89     11.99 o 
  -4   6  13        2.88        9.84      5.50 o 
  -3   6  13      348.46      328.04     11.29 o 
  -2   6  13     1716.74     1762.75     32.22 o 
  -1   6  13     2518.40     2516.08     47.04 o 
   0   6  13      319.20      305.75     16.05 o 
   1   6  13      222.96      196.89     18.75 o 
   2   6  13        0.45       -5.26     12.96 o 
   3   6  13      262.31      269.32     28.10 o 
   4   6  13       40.18       60.53     19.96 o 
   5   6  13       23.17       28.42     18.76 o 
   6   6  13       66.87       60.40     32.59 o 
 -14   7  13      138.79      158.54     22.53 o 
 -13   7  13      101.12       88.20     13.26 o 
 -12   7  13        3.41        4.50      8.55 o 
 -11   7  13      314.59      350.01     18.17 o 
 -10   7  13      465.82      464.09     18.32 o 
  -9   7  13      188.28      203.56     12.12 o 
  -8   7  13      911.64      953.80     22.99 o 
  -7   7  13      789.88      694.66     21.68 o 
  -6   7  13       54.62       51.37      8.29 o 
  -5   7  13      230.35      228.44     12.48 o 
  -4   7  13     1656.47     1625.37     27.55 o 
  -3   7  13       28.77       28.32      7.12 o 
  -2   7  13       45.11       60.81      6.75 o 
  -1   7  13       74.94       70.21      9.61 o 
   0   7  13       10.01       14.88     11.41 o 
   1   7  13     1488.04     1250.53     78.06 o 
   2   7  13      126.04       99.69     26.53 o 
   3   7  13        5.66      -10.61     21.22 o 
   4   7  13       52.54       69.59     20.88 o 
   5   7  13        4.85       -1.55     16.82 o 
   6   7  13       34.34       41.37     20.92 o 
 -13   8  13       58.29       55.60     14.54 o 
 -12   8  13      204.52      211.81     16.14 o 
 -11   8  13      280.46      266.58     23.59 o 
 -10   8  13     1106.45     1176.16     27.81 o 
  -9   8  13       72.66       70.13      9.33 o 
  -8   8  13      102.02       92.43      9.27 o 
  -7   8  13       10.23        7.50      5.97 o 
  -6   8  13      524.16      542.29     16.60 o 
  -5   8  13      233.75      242.52     11.34 o 
  -4   8  13      100.44      119.89      8.49 o 
  -3   8  13     1168.11     1148.62     27.85 o 
  -2   8  13      116.71      144.16      8.73 o 
  -1   8  13        8.25        8.36      6.95 o 
   0   8  13     1167.34     1106.53     73.52 o 
   1   8  13       11.14       23.87     15.65 o 
   2   8  13      180.67      165.42     25.77 o 
   3   8  13       14.10      -14.09     16.67 o 
   4   8  13       10.08        6.06     16.61 o 
   5   8  13        5.63       -7.58     16.61 o 
 -13   9  13       84.40      103.84     18.38 o 
 -12   9  13        2.57       -6.52     12.27 o 
 -11   9  13      203.27      239.94     16.16 o 
 -10   9  13        2.51        5.81      7.36 o 
  -9   9  13      277.76      270.32     19.77 o 
  -8   9  13      359.51      385.72     15.49 o 
  -7   9  13     1166.70     1169.88     34.15 o 
  -6   9  13       36.02       43.04      7.40 o 
  -5   9  13      138.76      132.60     10.05 o 
  -4   9  13        4.95        3.56      5.68 o 
  -3   9  13      158.42      171.31      9.48 o 
  -2   9  13      184.01      175.99     11.06 o 
  -1   9  13      695.68      673.03     47.69 o 
   0   9  13      510.82      535.49     35.93 o 
   1   9  13       32.47       59.82     18.97 o 
   2   9  13       41.09       40.79     21.22 o 
   3   9  13       65.53       39.92     39.41 o 
   4   9  13      412.09      345.14     34.49 o 
   5   9  13      299.94      284.08     32.10 o 
 -13  10  13      225.80      234.46     21.44 o 
 -12  10  13       92.78      112.91     16.25 o 
 -11  10  13      110.85      111.24     21.66 o 
 -10  10  13        4.30        4.23      8.60 o 
  -9  10  13      214.53      211.98     14.24 o 
  -8  10  13      110.15       90.05      9.58 o 
  -7  10  13        1.52        9.36      6.49 o 
  -6  10  13       32.94       18.68      6.49 o 
  -5  10  13       30.10       35.35      7.10 o 
  -4  10  13       17.29       26.19      6.43 o 
  -3  10  13      136.74      134.11     13.89 o 
  -2  10  13      394.30      368.23     15.36 o 
  -1  10  13       48.50       27.71     11.24 o 
   0  10  13      584.88      496.61     35.56 o 
   1  10  13      260.50      266.65     28.91 o 
   2  10  13      112.31      112.97     22.34 o 
   3  10  13        1.73       -5.24     14.56 o 
   4  10  13      108.07       62.90     22.24 o 
   5  10  13        0.75       12.45     18.73 o 
 -12  11  13       30.70       30.32     13.09 o 
 -11  11  13       11.41       16.01     10.57 o 
 -10  11  13       23.97       40.44     11.36 o 
  -9  11  13      137.01      145.16     17.40 o 
  -8  11  13      270.18      296.30     17.50 o 
  -7  11  13      345.99      342.90     15.14 o 
  -6  11  13        2.92        3.18      6.38 o 
  -5  11  13      159.77      171.97     10.83 o 
  -4  11  13       41.51       56.92      8.82 o 
  -3  11  13      424.04      450.85     33.91 o 
  -2  11  13       16.02        5.00      8.06 o 
  -1  11  13       23.36       36.77     11.22 o 
   0  11  13        9.15        5.15     25.77 o 
   1  11  13       34.01       46.70     18.20 o 
   2  11  13       25.47       54.77     20.34 o 
   3  11  13        6.22        0.39     14.57 o 
   4  11  13      158.61       66.57     33.73 o 
 -12  12  13       75.61       99.03     19.22 o 
 -11  12  13       27.38       28.77     12.64 o 
 -10  12  13        2.19        7.43     11.20 o 
  -9  12  13       24.27       18.24      9.16 o 
  -8  12  13      159.33      183.76     14.67 o 
  -7  12  13       15.74       14.20      7.52 o 
  -6  12  13       36.56       37.43      8.01 o 
  -5  12  13       40.58       40.61      9.13 o 
  -4  12  13       38.80       43.42      8.78 o 
  -3  12  13     1431.70     1472.99     37.23 o 
  -2  12  13        9.67       -7.72      8.56 o 
  -1  12  13      153.91      155.02     17.26 o 
   0  12  13       39.27       27.27     23.87 o 
   1  12  13       48.79       47.64     19.33 o 
   2  12  13        6.29      -15.01     15.01 o 
   3  12  13        1.40        3.42     16.59 o 
   4  12  13        9.87       -8.08     15.97 o 
 -11  13  13        4.98       10.48     16.74 o 
 -10  13  13      427.79      468.46     25.31 o 
  -9  13  13       57.79       55.72     21.99 o 
  -8  13  13        6.99        2.22      9.10 o 
  -7  13  13       32.20       37.74     10.07 o 
  -6  13  13       39.38       17.37      9.85 o 
  -5  13  13     1162.51     1246.12     30.37 o 
  -4  13  13       28.03       26.03      8.71 o 
  -3  13  13        4.56        9.23      9.42 o 
  -2  13  13      426.06      449.73     21.72 o 
  -1  13  13       56.87       48.52     13.88 o 
   0  13  13        1.95       17.25     15.00 o 
   1  13  13       22.34        0.68     15.21 o 
   2  13  13      494.81      501.40     39.39 o 
   3  13  13       44.45       31.17     19.96 o 
 -11  14  13       55.79       73.38     15.35 o 
 -10  14  13       32.68       41.46     12.79 o 
  -9  14  13       42.49       40.53     15.53 o 
  -8  14  13       68.81       58.03     18.32 o 
  -7  14  13       69.87       73.91     14.54 o 
  -6  14  13      146.87      123.42     15.96 o 
  -5  14  13        8.95       15.27      8.31 o 
  -4  14  13       88.80      102.99     19.36 o 
  -3  14  13       19.21        6.40     11.21 o 
  -2  14  13        8.23        0.22      9.49 o 
  -1  14  13      108.06      123.67     17.15 o 
   0  14  13      232.66      318.12     31.35 o 
   1  14  13       40.11       -6.48     41.68 o 
   2  14  13       15.45       -6.44     22.36 o 
   3  14  13        1.20       15.24     23.49 o 
 -10  15  13        0.21        6.36     14.58 o 
  -9  15  13       33.32       68.89     20.31 o 
  -8  15  13       12.50       16.02     12.76 o 
  -7  15  13      224.62      279.83     22.27 o 
  -6  15  13       78.42       85.09     14.65 o 
  -5  15  13        1.86       -3.23     13.27 o 
  -4  15  13      230.79      219.79     17.94 o 
  -3  15  13        0.29        8.39      9.33 o 
  -2  15  13       53.71       72.98     15.62 o 
  -1  15  13        0.30       12.77     21.82 o 
   0  15  13      268.06      355.12     69.35 o 
   1  15  13      218.67      230.39     29.71 o 
   2  15  13       12.25       15.18     21.22 o 
  -9  16  13        0.01        5.83     16.18 o 
  -8  16  13      121.80      163.34     36.71 o 
  -7  16  13        3.69        3.20     11.82 o 
  -6  16  13       56.12       63.45     19.29 o 
  -5  16  13        1.88        1.79     14.75 o 
  -4  16  13       62.14       76.76     22.38 o 
  -3  16  13        1.66       -4.38      8.88 o 
  -2  16  13       44.05       51.52     15.72 o 
  -1  16  13       32.35       49.59     18.90 o 
   0  16  13       20.79       64.80     20.50 o 
   1  16  13       18.26       21.09     18.55 o 
  -8  17  13        9.04       -6.46     13.13 o 
  -7  17  13      196.94      257.49     44.34 o 
  -6  17  13        0.01       -3.46     14.55 o 
  -5  17  13        4.76       -1.71     34.86 o 
  -4  17  13        0.01       16.80     14.86 o 
  -3  17  13      228.06      278.59     27.76 o 
  -2  17  13       72.31       48.66     20.39 o 
  -1  17  13       53.85       70.74     21.31 o 
   0  17  13       85.57       73.49     21.89 o 
  -5  18  13        4.96       15.46     19.33 o 
  -4  18  13       20.36       46.79     19.71 o 
  -3  18  13      161.97      175.83     37.89 o 
 -15   0  14        5.25       -3.71     15.20 o 
 -14   0  14        1.41        1.31     12.92 o 
 -13   0  14        9.80        8.03     11.72 o 
 -12   0  14      351.03      356.26     29.13 o 
 -11   0  14        7.95       24.85     10.97 o 
 -10   0  14      262.47      279.58     19.62 o 
  -9   0  14      535.15      563.80     24.75 o 
  -8   0  14     2043.46     1836.43     44.88 o 
  -7   0  14      584.07      645.72     25.13 o 
  -6   0  14     6851.63     6836.85    149.66 o 
  -5   0  14      956.86      832.52     34.04 o 
  -4   0  14       10.99        7.93     10.36 o 
  -3   0  14      518.68      487.93     26.95 o 
  -2   0  14      671.13      611.91     30.94 o 
  -1   0  14     1744.38     1757.09    103.07 o 
   0   0  14      383.16      401.17     73.90 o 
   1   0  14       77.20       28.73     15.56 o 
   2   0  14       40.52       37.78     16.52 o 
   3   0  14       43.72       68.61     18.94 o 
   4   0  14        0.06       -5.55     16.29 o 
   5   0  14       70.23      106.11     29.56 o 
   6   0  14      464.58      603.29     57.60 o 
 -15   1  14       13.19        5.77     19.22 o 
 -14   1  14      184.69      211.73     15.47 o 
 -13   1  14       87.96       91.61     11.32 o 
 -12   1  14       20.66       21.81      7.92 o 
 -11   1  14        1.42        2.98      6.75 o 
 -10   1  14      120.87      104.69     10.66 o 
  -9   1  14      387.62      375.58     15.01 o 
  -8   1  14      426.46      388.36     14.52 o 
  -7   1  14      784.08      802.65     21.01 o 
  -6   1  14       85.47       86.10      8.00 o 
  -5   1  14      523.95      530.47     14.42 o 
  -4   1  14       25.43       16.66      7.74 o 
  -3   1  14     1394.73     1350.25     32.15 o 
  -2   1  14       50.14       47.25      9.64 o 
  -1   1  14       52.83       37.87     10.06 o 
   0   1  14       20.89       11.32      9.32 o 
   1   1  14       65.17       40.98     13.30 o 
   2   1  14       65.49       88.66     13.63 o 
   3   1  14      200.52      235.36     17.80 o 
   4   1  14       18.13       17.55     13.78 o 
   5   1  14      100.50      129.65     19.21 o 
   6   1  14       56.06       84.13     33.35 o 
 -14   2  14       13.03       10.15      9.22 o 
 -13   2  14       30.96       23.84      8.81 o 
 -12   2  14       52.84       40.43      9.01 o 
 -11   2  14        7.61        9.32      7.47 o 
 -10   2  14      281.68      278.08     13.70 o 
  -9   2  14       17.35       15.10      6.74 o 
  -8   2  14     1143.54     1035.48     28.87 o 
  -7   2  14       12.45       27.87      6.75 o 
  -6   2  14      432.08      474.49     14.77 o 
  -5   2  14      395.52      351.03     16.61 o 
  -4   2  14     2258.34     2079.79     45.84 o 
  -3   2  14       82.25       76.97      9.97 o 
  -2   2  14      340.73      298.02     15.84 o 
  -1   2  14        0.08       13.98      9.42 o 
   0   2  14      273.56      254.41     20.89 o 
   1   2  14      127.37      148.31     16.92 o 
   2   2  14       32.70       16.50     16.19 o 
   3   2  14       31.91       31.97     11.50 o 
   4   2  14      111.05      160.02     18.28 o 
   5   2  14      102.02      123.68     24.10 o 
   6   2  14       34.52       26.53     26.53 o 
 -14   3  14        3.91        3.15     10.77 o 
 -13   3  14        0.06       -7.61      7.61 o 
 -12   3  14       51.06       29.83     11.98 o 
 -11   3  14       94.81       85.79     10.95 o 
 -10   3  14      133.00      142.96     11.04 o 
  -9   3  14      441.78      430.00     17.06 o 
  -8   3  14     1104.93     1059.33     23.61 o 
  -7   3  14        0.58       -1.33      5.45 o 
  -6   3  14     1156.36     1164.77     22.76 o 
  -5   3  14     1080.57     1104.55     21.33 o 
  -4   3  14      843.20      802.23     19.48 o 
  -3   3  14       35.28       36.37      8.69 o 
  -2   3  14       69.07       49.02      9.53 o 
  -1   3  14        8.13        2.47      7.86 o 
   0   3  14      578.74      620.89     23.28 o 
   1   3  14       30.20       12.86     11.89 o 
   2   3  14      183.02      200.65     16.85 o 
   3   3  14       11.21       20.94     11.60 o 
   4   3  14       28.70        3.97     15.29 o 
   5   3  14      133.96      107.18     23.81 o 
   6   3  14      157.52      145.31     72.38 o 
 -14   4  14       89.74      101.76     14.60 o 
 -13   4  14       14.24        2.95      8.53 o 
 -12   4  14       70.16       66.81      9.75 o 
 -11   4  14      543.55      479.94     18.26 o 
 -10   4  14      808.34      766.35     21.59 o 
  -9   4  14       74.82       73.43      9.05 o 
  -8   4  14      304.99      308.16     13.51 o 
  -7   4  14       51.87       59.92      8.47 o 
  -6   4  14        0.72        2.03      5.15 o 
  -5   4  14        0.77        4.00      4.99 o 
  -4   4  14      540.61      520.86     16.06 o 
  -3   4  14      442.96      433.33     18.37 o 
  -2   4  14      246.48      256.11     14.80 o 
  -1   4  14       46.94       38.15      9.45 o 
   0   4  14      220.07      223.53     15.25 o 
   1   4  14        1.13        6.27     11.30 o 
   2   4  14      102.45      123.33     14.26 o 
   3   4  14       87.22      124.42     22.66 o 
   4   4  14      250.74      268.29     28.64 o 
   5   4  14       60.89       77.53     27.66 o 
   6   4  14       23.51       21.49     18.13 o 
 -14   5  14      161.30      180.86     22.94 o 
 -13   5  14       66.98       67.91     12.14 o 
 -12   5  14       20.64       13.28      7.60 o 
 -11   5  14      820.76      818.68     23.19 o 
 -10   5  14       16.42       20.09      7.36 o 
  -9   5  14      147.76      151.37     10.85 o 
  -8   5  14        5.37       -1.03      6.74 o 
  -7   5  14     1975.60     1920.35     34.31 o 
  -6   5  14      275.26      269.70     11.70 o 
  -5   5  14      302.45      315.56     12.63 o 
  -4   5  14      106.46       94.28      7.02 o 
  -3   5  14        1.11       -3.04      6.07 o 
  -2   5  14      414.46      402.26     17.80 o 
  -1   5  14      110.69      136.53     12.45 o 
   0   5  14      481.94      490.74     20.54 o 
   1   5  14      359.22      357.54     24.58 o 
   2   5  14      106.70      112.17     21.99 o 
   3   5  14        4.35       25.96     16.72 o 
   4   5  14       34.70       26.99     17.90 o 
   5   5  14       10.07        2.83     17.12 o 
 -14   6  14        2.99        0.21     10.15 o 
 -13   6  14      217.87      190.17     16.51 o 
 -12   6  14       35.04       26.37     13.10 o 
 -11   6  14        2.42       -2.25      6.75 o 
 -10   6  14        1.17        9.98      6.76 o 
  -9   6  14      220.09      237.03     12.82 o 
  -8   6  14      215.94      213.55     15.73 o 
  -7   6  14      210.93      225.11     11.61 o 
  -6   6  14        0.05       -6.67      6.67 o 
  -5   6  14      417.97      398.31     13.39 o 
  -4   6  14     1896.53     1871.62     29.89 o 
  -3   6  14        2.31       -3.03      6.94 o 
  -2   6  14      886.14      777.20     26.80 o 
  -1   6  14      118.68      129.70     14.55 o 
   0   6  14      290.94      242.92     18.71 o 
   1   6  14        0.12       -2.16     12.85 o 
   2   6  14       87.40      105.66     22.20 o 
   3   6  14        3.88        6.98     16.18 o 
   4   6  14       13.24       29.56     18.22 o 
   5   6  14      187.15      200.05     55.33 o 
 -14   7  14        1.13       -2.27     11.92 o 
 -13   7  14       63.07       80.47     13.21 o 
 -12   7  14        9.70       11.77      9.00 o 
 -11   7  14        6.31       13.48      7.55 o 
 -10   7  14       53.75       56.22      8.93 o 
  -9   7  14      467.45      488.94     19.49 o 
  -8   7  14       57.32       61.23      8.34 o 
  -7   7  14       95.09      109.64      9.16 o 
  -6   7  14      235.04      231.13     11.35 o 
  -5   7  14        6.02        0.30      6.85 o 
  -4   7  14      803.57      759.30     22.03 o 
  -3   7  14      200.08      176.01     12.94 o 
  -2   7  14      979.72      875.44     25.58 o 
  -1   7  14      214.52      208.44     13.99 o 
   0   7  14        2.87        7.12     15.13 o 
   1   7  14       60.69       58.27     18.94 o 
   2   7  14        0.22        7.80     25.77 o 
   3   7  14      187.57      215.83     27.50 o 
   4   7  14        4.43      -14.38     14.38 o 
   5   7  14      137.41      103.40     24.88 o 
 -13   8  14        5.84       27.16     13.35 o 
 -12   8  14        0.10       -1.32      8.21 o 
 -11   8  14       29.44        4.05      8.29 o 
 -10   8  14      517.45      500.80     18.46 o 
  -9   8  14       65.09       72.84      9.42 o 
  -8   8  14       40.82       40.27      7.88 o 
  -7   8  14      331.63      359.53     14.55 o 
  -6   8  14       43.44       34.45      6.95 o 
  -5   8  14       91.93       95.33      9.30 o 
  -4   8  14       16.17       18.56      6.33 o 
  -3   8  14      251.80      251.82     12.67 o 
  -2   8  14      241.56      263.05     17.17 o 
  -1   8  14       77.35       45.95     12.46 o 
   0   8  14        7.08       36.38     29.56 o 
   1   8  14       87.83       35.47     18.39 o 
   2   8  14      379.14      355.78     32.57 o 
   3   8  14       93.64      119.22     23.42 o 
   4   8  14      480.74      516.77     40.46 o 
   5   8  14        9.32       30.00     20.63 o 
 -13   9  14        0.00        2.83     12.00 o 
 -12   9  14       24.50       23.09     11.74 o 
 -11   9  14        6.00        0.30      7.86 o 
 -10   9  14       97.80       93.56     11.26 o 
  -9   9  14        7.20        6.83      7.06 o 
  -8   9  14       49.02       40.39     10.79 o 
  -7   9  14        5.17        1.40      7.01 o 
  -6   9  14        2.89       -3.77      5.65 o 
  -5   9  14      178.62      194.70     10.82 o 
  -4   9  14      800.39      772.32     19.08 o 
  -3   9  14       23.14       44.12      9.23 o 
  -2   9  14      265.88      265.32     19.39 o 
  -1   9  14      383.57      352.16     29.86 o 
   0   9  14        9.04       17.02     18.95 o 
   1   9  14       30.95       77.15     20.92 o 
   2   9  14       99.12       79.29     20.39 o 
   3   9  14      529.05      601.77     60.63 o 
   4   9  14       54.42       74.81     23.20 o 
 -13  10  14       45.62       43.91     13.37 o 
 -12  10  14      190.82      215.94     19.52 o 
 -11  10  14       71.14       75.00     13.78 o 
 -10  10  14       15.98       11.41      9.85 o 
  -9  10  14      243.47      255.84     14.33 o 
  -8  10  14       98.77      121.15     12.48 o 
  -7  10  14        6.87        0.31      6.57 o 
  -6  10  14      237.78      252.15     12.63 o 
  -5  10  14      141.15      160.06     16.95 o 
  -4  10  14        1.58       10.71      7.03 o 
  -3  10  14       21.89       15.94      8.43 o 
  -2  10  14      618.25      708.51     38.78 o 
  -1  10  14      468.25      456.23     47.37 o 
   0  10  14      131.06      113.61     22.94 o 
   1  10  14       92.93       90.49     21.66 o 
   2  10  14       14.38        5.27     14.71 o 
   3  10  14      388.66      364.11     35.10 o 
   4  10  14       22.82        0.43     23.87 o 
 -12  11  14        7.32       -9.03     10.20 o 
 -11  11  14        5.99        6.07     10.72 o 
 -10  11  14        8.90       36.12     10.95 o 
  -9  11  14       45.77       54.51      9.76 o 
  -8  11  14      738.93      763.81     22.18 o 
  -7  11  14      139.87      149.68     11.33 o 
  -6  11  14      228.47      238.83     12.65 o 
  -5  11  14        8.72        8.80      7.45 o 
  -4  11  14      773.07      757.52     30.28 o 
  -3  11  14       46.34       50.47     12.60 o 
  -2  11  14        0.20      -13.54     13.54 o 
  -1  11  14      270.56      309.88     30.59 o 
   0  11  14      231.66      214.99     46.99 o 
   1  11  14      463.01      512.24     43.96 o 
   2  11  14        1.32        6.27     16.20 o 
   3  11  14      175.52      163.58     27.87 o 
   4  11  14       12.90       10.58     18.20 o 
 -12  12  14        0.62       22.85     12.42 o 
 -11  12  14      152.66      119.88     25.53 o 
 -10  12  14      123.54      136.83     15.40 o 
  -9  12  14       29.43       25.26     14.66 o 
  -8  12  14        5.62       12.05      8.61 o 
  -7  12  14      136.86      134.13     11.21 o 
  -6  12  14      278.21      295.17     16.06 o 
  -5  12  14      129.88      152.43     12.34 o 
  -4  12  14      787.08      842.81     24.24 o 
  -3  12  14      276.37      303.26     21.49 o 
  -2  12  14       60.54       29.41     18.35 o 
  -1  12  14       21.08       10.84     14.80 o 
   0  12  14        0.80       -8.34     22.74 o 
   1  12  14      517.81      599.45     41.86 o 
   2  12  14        0.35      -15.64     15.64 o 
   3  12  14       80.16       54.86     22.49 o 
 -11  13  14      222.43      268.39     21.05 o 
 -10  13  14      128.04      126.94     16.08 o 
  -9  13  14      133.86      119.53     15.03 o 
  -8  13  14       11.68       22.65     10.49 o 
  -7  13  14        4.34        1.66      8.64 o 
  -6  13  14        4.35        3.23      8.34 o 
  -5  13  14      682.53      675.05     24.88 o 
  -4  13  14       45.78       51.60     10.76 o 
  -3  13  14        4.23       -8.41     11.02 o 
  -2  13  14       11.74        8.70     14.86 o 
  -1  13  14      134.97      120.90     23.48 o 
   0  13  14        0.16       23.83     16.57 o 
   1  13  14       15.42        6.75     21.22 o 
   2  13  14       36.87       65.18     21.97 o 
   3  13  14        0.36       -5.03     21.98 o 
 -10  14  14       96.74      124.43     18.27 o 
  -9  14  14       10.88        3.30     11.19 o 
  -8  14  14        3.95        7.56     16.08 o 
  -7  14  14        9.78       30.70     12.54 o 
  -6  14  14        6.33        1.99      7.98 o 
  -5  14  14        2.15        9.66      9.57 o 
  -4  14  14        2.59       -6.90      9.55 o 
  -3  14  14      121.77      117.66     26.91 o 
  -2  14  14        9.99       27.01     25.39 o 
  -1  14  14      101.42      101.09     22.58 o 
   0  14  14       21.44       61.51     20.17 o 
   1  14  14       78.04       65.81     21.66 o 
   2  14  14        8.41       21.34     19.29 o 
 -10  15  14       61.28       84.11     18.58 o 
  -9  15  14        0.04      -21.87     32.59 o 
  -8  15  14       17.05       15.67     13.56 o 
  -7  15  14      211.20      238.11     20.88 o 
  -6  15  14      338.13      352.58     23.80 o 
  -5  15  14      252.74      267.55     19.16 o 
  -4  15  14        1.18       -6.65      9.58 o 
  -3  15  14      228.11      220.61     22.70 o 
  -2  15  14       12.82       32.81     18.39 o 
  -1  15  14      121.19      122.42     64.04 o 
   0  15  14        3.47       29.35     20.84 o 
   1  15  14       24.55       46.00     21.04 o 
  -9  16  14        0.02       -4.01     23.12 o 
  -8  16  14      137.53      116.27     18.80 o 
  -7  16  14       27.32       25.33     13.45 o 
  -6  16  14      164.32      124.62     28.04 o 
  -5  16  14        1.71      -12.93     12.93 o 
  -4  16  14        8.06      -16.02     16.02 o 
  -3  16  14        0.83       14.12     14.94 o 
  -2  16  14      115.38      119.93     39.79 o 
  -1  16  14      232.57      256.07     45.85 o 
   0  16  14       65.76       66.91     22.77 o 
  -7  17  14       32.51       32.27     28.42 o 
  -6  17  14       27.74        3.56     21.60 o 
  -5  17  14       28.70       36.82     17.85 o 
  -4  17  14       23.92        0.00     21.98 o 
  -3  17  14       17.70      -11.37     28.80 o 
  -2  17  14      138.37      137.59     45.47 o 
 -15   1  15        0.00       -1.91     12.09 o 
 -14   1  15       31.26       25.44     10.10 o 
 -13   1  15       17.14        7.62      8.14 o 
 -12   1  15       39.41       35.28      8.89 o 
 -11   1  15      164.85      166.39     12.18 o 
 -10   1  15        0.13       -6.20      6.20 o 
  -9   1  15       32.71       35.99      8.50 o 
  -8   1  15      339.54      339.99     13.88 o 
  -7   1  15      140.35      169.80     10.49 o 
  -6   1  15        8.68        8.18      6.15 o 
  -5   1  15        0.54       -6.49      6.49 o 
  -4   1  15        9.65        7.33      7.66 o 
  -3   1  15     2189.97     1973.49     41.85 o 
  -2   1  15       27.17        9.36      8.08 o 
  -1   1  15      348.69      345.39     17.79 o 
   0   1  15      326.73      309.26     17.87 o 
   1   1  15     1102.44     1159.23     52.51 o 
   2   1  15      161.35      171.82     16.65 o 
   3   1  15       25.18       34.47     12.06 o 
   4   1  15       40.05       25.02     27.69 o 
   5   1  15      275.85      253.90     42.44 o 
 -14   2  15      360.42      381.74     21.58 o 
 -13   2  15       40.84       36.84      9.61 o 
 -12   2  15      179.29      186.63     13.38 o 
 -11   2  15        6.13        0.46      7.02 o 
 -10   2  15      467.18      461.09     17.13 o 
  -9   2  15       64.71       69.33      8.68 o 
  -8   2  15       11.73        3.20      6.30 o 
  -7   2  15      981.65      980.66     33.19 o 
  -6   2  15      127.99      155.81     10.45 o 
  -5   2  15       34.66       25.22      8.35 o 
  -4   2  15       97.79      106.29     11.51 o 
  -3   2  15     3033.29     2937.71     54.34 o 
  -2   2  15      394.69      379.94     19.03 o 
  -1   2  15      491.37      473.99     22.08 o 
   0   2  15       34.67       19.50      9.59 o 
   1   2  15      164.33      201.30     27.27 o 
   2   2  15       57.58       36.86     12.35 o 
   3   2  15       51.40       58.23     13.47 o 
   4   2  15       19.31       18.18     13.50 o 
   5   2  15       77.23      118.50     25.45 o 
 -14   3  15        1.47       -6.68      9.63 o 
 -13   3  15      226.04      255.34     18.42 o 
 -12   3  15       34.27       22.43      9.49 o 
 -11   3  15       38.69       31.72      7.99 o 
 -10   3  15      347.67      413.34     16.63 o 
  -9   3  15      563.53      538.93     17.88 o 
  -8   3  15      231.17      222.34     12.47 o 
  -7   3  15       78.76       71.70      8.12 o 
  -6   3  15        0.20        7.33      5.68 o 
  -5   3  15      465.16      450.11     27.35 o 
  -4   3  15      529.81      494.12     34.79 o 
  -3   3  15      800.02      720.21     23.89 o 
  -2   3  15      695.74      642.40     23.85 o 
  -1   3  15      737.13      709.01     24.93 o 
   0   3  15      206.19      204.53     20.02 o 
   1   3  15       76.32      108.42     17.47 o 
   2   3  15       66.61       55.68     13.17 o 
   3   3  15      392.40      462.09     42.64 o 
   4   3  15       34.85       57.44     20.63 o 
   5   3  15       74.31       99.13     24.92 o 
 -14   4  15       73.39       62.81     13.39 o 
 -13   4  15      166.08      155.84     13.06 o 
 -12   4  15      373.14      373.14     17.55 o 
 -11   4  15      142.79      154.43     12.06 o 
 -10   4  15       13.65        7.86      6.77 o 
  -9   4  15      127.11      122.02     10.20 o 
  -8   4  15       70.23       69.45      9.22 o 
  -7   4  15      184.83      166.98     10.35 o 
  -6   4  15       85.12       87.59      9.52 o 
  -5   4  15      571.24      568.94     21.59 o 
  -4   4  15     1353.26     1301.13     45.07 o 
  -3   4  15       59.68       54.15      9.74 o 
  -2   4  15       76.06       57.46     10.00 o 
  -1   4  15        0.18       -7.49      7.49 o 
   0   4  15     1099.01     1071.32     34.36 o 
   1   4  15        7.84      -11.35     11.35 o 
   2   4  15      633.69      629.83     31.25 o 
   3   4  15        4.12        6.55     15.70 o 
   4   4  15       12.78       14.09     18.13 o 
   5   4  15      162.77      152.17     27.87 o 
 -14   5  15        0.12       -3.25      9.56 o 
 -13   5  15       98.54      111.16     13.98 o 
 -12   5  15       60.39       64.08     10.10 o 
 -11   5  15        2.81        5.75      7.07 o 
 -10   5  15      504.76      475.06     17.91 o 
  -9   5  15       20.58       31.69      8.13 o 
  -8   5  15       21.52       22.21      7.99 o 
  -7   5  15      109.76      134.66     11.81 o 
  -6   5  15      430.74      453.82     14.80 o 
  -5   5  15       13.51        6.22      6.58 o 
  -4   5  15       51.34       36.63      8.95 o 
  -3   5  15      110.14      109.09     11.58 o 
  -2   5  15       21.52       26.07      8.92 o 
  -1   5  15      178.61      172.61     14.00 o 
   0   5  15       56.36       86.05     12.19 o 
   1   5  15       37.26       39.07     12.34 o 
   2   5  15       73.81       59.10     19.46 o 
   3   5  15       55.66       53.79     19.20 o 
   4   5  15       62.04       58.94     21.98 o 
   5   5  15       39.19       33.63     21.36 o 
 -14   6  15       12.56       17.62     10.90 o 
 -13   6  15      273.45      298.26     18.87 o 
 -12   6  15       31.68       35.83      9.09 o 
 -11   6  15        8.57        5.94      7.51 o 
 -10   6  15       10.06        4.12      7.08 o 
  -9   6  15        4.33        5.45      6.33 o 
  -8   6  15      537.02      544.54     17.51 o 
  -7   6  15        6.93       11.39      6.20 o 
  -6   6  15        0.23        1.97      5.57 o 
  -5   6  15      676.54      625.99     28.72 o 
  -4   6  15       86.32       83.97     10.69 o 
  -3   6  15      450.45      458.65     19.54 o 
  -2   6  15      183.35      196.32     13.73 o 
  -1   6  15      103.51      114.06     16.85 o 
   0   6  15      132.55      134.95     17.53 o 
   1   6  15       31.01       26.53     16.68 o 
   2   6  15        3.35       15.89     15.70 o 
   3   6  15       80.61       60.27     20.21 o 
   4   6  15       12.07       -7.64     17.12 o 
   5   6  15       77.35       59.49     23.04 o 
 -14   7  15       31.11       37.17     12.30 o 
 -13   7  15       45.99       52.54     12.53 o 
 -12   7  15       40.10       70.69     12.22 o 
 -11   7  15       33.96       37.58      9.01 o 
 -10   7  15       24.69       33.01      8.05 o 
  -9   7  15      865.94      836.19     22.60 o 
  -8   7  15      303.16      330.23     14.66 o 
  -7   7  15      258.18      249.01     12.33 o 
  -6   7  15      128.34      128.03      9.55 o 
  -5   7  15       96.71      137.66     29.43 o 
  -4   7  15       78.44       88.41     10.61 o 
  -3   7  15      173.08      153.86     12.63 o 
  -2   7  15      115.24      109.72     15.42 o 
  -1   7  15       30.21       29.15     12.35 o 
   0   7  15      340.35      419.88     53.05 o 
   1   7  15       23.39       38.05     17.47 o 
   2   7  15        5.55        6.06     22.74 o 
   3   7  15      699.01      690.62     44.69 o 
   4   7  15      116.30      114.47     25.42 o 
 -13   8  15      291.63      325.95     20.22 o 
 -12   8  15       21.84       27.45      9.96 o 
 -11   8  15      263.51      287.45     17.14 o 
 -10   8  15      268.55      282.81     14.76 o 
  -9   8  15     2186.12     2028.71     45.17 o 
  -8   8  15      419.31      396.95     15.97 o 
  -7   8  15      286.81      266.22     12.99 o 
  -6   8  15        4.43        2.68      7.10 o 
  -5   8  15      759.97      774.53     19.26 o 
  -4   8  15        4.29        7.84      7.49 o 
  -3   8  15      683.99      664.35     23.00 o 
  -2   8  15      822.25      826.93     32.75 o 
  -1   8  15       48.77       42.80     17.85 o 
   0   8  15       25.07       14.59     15.60 o 
   1   8  15       97.27       49.61     26.53 o 
   2   8  15      115.45      159.17     25.79 o 
   3   8  15       52.24       57.69     21.95 o 
   4   8  15      177.78      160.07     29.12 o 
 -13   9  15       29.17       29.84     12.75 o 
 -12   9  15       18.31       34.40     10.29 o 
 -11   9  15      351.16      356.32     26.94 o 
 -10   9  15       30.92       23.52      8.23 o 
  -9   9  15       57.16       55.86      9.26 o 
  -8   9  15      252.31      231.24     13.84 o 
  -7   9  15      258.30      257.18     13.17 o 
  -6   9  15        1.45        4.90      6.24 o 
  -5   9  15       89.53       80.66      8.87 o 
  -4   9  15      346.69      287.59     16.30 o 
  -3   9  15      869.00      839.10     32.39 o 
  -2   9  15      572.55      508.84     25.88 o 
  -1   9  15       91.18      127.29     43.20 o 
   0   9  15      126.25      157.10     25.66 o 
   1   9  15      306.50      271.82     38.65 o 
   2   9  15       55.03       50.24     20.82 o 
   3   9  15        1.49        3.01     19.71 o 
   4   9  15       97.37      133.64     27.87 o 
 -13  10  15       19.02       29.98     13.33 o 
 -12  10  15      186.99      231.54     21.33 o 
 -11  10  15        5.05        6.19      8.75 o 
 -10  10  15      217.00      224.07     22.01 o 
  -9  10  15       15.90       14.82     11.07 o 
  -8  10  15       57.93       61.64      9.29 o 
  -7  10  15      491.10      531.47     20.38 o 
  -6  10  15        7.03        2.97      6.40 o 
  -5  10  15      285.58      283.79     13.17 o 
  -4  10  15      178.25      175.08     17.26 o 
  -3  10  15       13.58        9.67     15.94 o 
  -2  10  15       10.44        3.09     14.00 o 
  -1  10  15      143.20      174.32     40.17 o 
   0  10  15      108.11      128.16     24.76 o 
   1  10  15      255.82      304.10     32.57 o 
   2  10  15        0.66       -6.61     27.66 o 
   3  10  15      242.79      202.33     30.28 o 
 -12  11  15       28.48       13.40     11.84 o 
 -11  11  15       47.19       36.53     12.38 o 
 -10  11  15       31.27       20.51      9.04 o 
  -9  11  15      105.06      102.00     11.74 o 
  -8  11  15       46.14       51.19      9.45 o 
  -7  11  15       30.53       42.18      8.67 o 
  -6  11  15      675.99      678.94     19.87 o 
  -5  11  15        0.01       -2.12      7.10 o 
  -4  11  15      164.80      151.64     24.31 o 
  -3  11  15       53.32       42.94     17.79 o 
  -2  11  15      116.85      107.16     22.75 o 
  -1  11  15      552.76      532.07     50.02 o 
   0  11  15       99.50       88.04     22.38 o 
   1  11  15        0.67        7.34     27.28 o 
   2  11  15        0.02       -0.70     16.12 o 
   3  11  15      180.60      171.75     54.57 o 
 -12  12  15       83.87      106.81     16.94 o 
 -11  12  15      119.81      169.08     17.95 o 
 -10  12  15       64.99       67.53     13.21 o 
  -9  12  15       47.02       32.12     10.34 o 
  -8  12  15       33.42       29.56     11.60 o 
  -7  12  15       20.67       17.90      8.62 o 
  -6  12  15      557.94      559.59     21.22 o 
  -5  12  15        1.62        3.41      9.22 o 
  -4  12  15      107.60      149.89     31.07 o 
  -3  12  15       46.05       48.79     27.28 o 
  -2  12  15      240.51      211.06     26.77 o 
  -1  12  15       31.22       33.74     19.21 o 
   0  12  15       40.65       32.21     19.09 o 
   1  12  15       43.63       22.68     18.74 o 
   2  12  15        4.81       -6.50     16.37 o 
 -11  13  15        3.37        7.09     14.88 o 
 -10  13  15       81.91       85.31     26.92 o 
  -9  13  15      230.00      268.23     19.67 o 
  -8  13  15      486.48      454.93     26.69 o 
  -7  13  15        0.08       -1.01      8.54 o 
  -6  13  15       63.40       34.22      9.70 o 
  -5  13  15        8.79       13.84     10.29 o 
  -4  13  15       73.42       72.18     35.24 o 
  -3  13  15       67.62       94.09     34.86 o 
  -2  13  15       73.35       99.18     40.17 o 
  -1  13  15      295.04      319.71     54.57 o 
   0  13  15        1.32       19.19     24.25 o 
   1  13  15       13.09        0.61     17.66 o 
   2  13  15      148.09      135.22     27.56 o 
 -10  14  15       19.85       -6.15     10.67 o 
  -9  14  15        5.01       29.56     18.93 o 
  -8  14  15       85.29       61.26     17.00 o 
  -7  14  15       27.14        7.29     12.79 o 
  -6  14  15      168.20      181.59     19.07 o 
  -5  14  15      224.42      232.92     23.88 o 
  -4  14  15        5.00       -4.30     15.38 o 
  -3  14  15       16.19       22.74     31.07 o 
  -2  14  15       11.44       23.78     31.45 o 
  -1  14  15       18.17       32.97     36.00 o 
   0  14  15       94.12       96.06     23.48 o 
   1  14  15        2.20       22.70     19.48 o 
  -9  15  15       79.53       83.12     18.99 o 
  -8  15  15        0.22      -12.09     12.09 o 
  -7  15  15      108.21      143.67     18.46 o 
  -6  15  15        2.37       -6.08     14.02 o 
  -5  15  15       18.13       12.62     14.42 o 
  -4  15  15      266.10      285.69     45.47 o 
  -3  15  15       30.90       25.13     17.52 o 
  -2  15  15      172.66      204.31     50.02 o 
  -1  15  15      132.64      167.25     28.04 o 
   0  15  15       38.84       46.71     22.12 o 
  -8  16  15       68.38       83.41     18.17 o 
  -7  16  15        0.01        9.31     16.02 o 
  -6  16  15        0.00       14.40     25.01 o 
  -5  16  15       16.24      -13.64     21.22 o 
  -4  16  15       41.25       37.50     31.45 o 
  -3  16  15       71.92       71.67     21.66 o 
  -2  16  15        5.79      -10.66     28.04 o 
  -1  16  15       26.96       34.54     19.61 o 
  -6  17  15      145.05      142.48     39.41 o 
  -3  17  15        0.05      -26.53     26.53 o 
 -14   0  16        1.22      -12.20     12.20 o 
 -13   0  16      131.94      126.99     18.15 o 
 -12   0  16      380.05      412.07     25.45 o 
 -11   0  16      217.72      173.78     17.98 o 
 -10   0  16       65.62       60.00     12.80 o 
  -9   0  16      151.99      136.78     22.96 o 
  -8   0  16      325.47      318.67     23.31 o 
  -7   0  16      274.25      273.82     22.20 o 
  -6   0  16        0.16       14.81     10.51 o 
  -5   0  16      280.22      246.01     22.03 o 
  -4   0  16     3300.89     3236.56     83.72 o 
  -3   0  16     4479.40     4039.59    134.15 o 
  -2   0  16       36.66       34.31     14.30 o 
  -1   0  16      285.08      312.88     25.67 o 
   0   0  16      560.70      531.18     33.14 o 
   1   0  16       10.47       -9.66     29.56 o 
   2   0  16      286.84      317.61     29.95 o 
   3   0  16       12.61       11.15     28.04 o 
   4   0  16       51.87       59.12     25.77 o 
   5   0  16       86.97       69.73     31.83 o 
 -14   1  16       19.11        2.86      9.41 o 
 -13   1  16      158.62      161.15     13.97 o 
 -12   1  16        0.67        0.64      7.75 o 
 -11   1  16        1.65       -6.88      6.88 o 
 -10   1  16      176.80      206.60     17.55 o 
  -9   1  16      120.31      109.79     10.12 o 
  -8   1  16     2328.76     2185.59     37.02 o 
  -7   1  16      152.76      132.56     12.76 o 
  -6   1  16      314.59      292.81     16.77 o 
  -5   1  16       11.78        4.10      9.95 o 
  -4   1  16     1757.77     1808.13     45.63 o 
  -3   1  16      920.31      865.48     27.23 o 
  -2   1  16      307.87      333.35     18.42 o 
  -1   1  16      619.45      602.07     23.45 o 
   0   1  16       12.72        5.63      9.78 o 
   1   1  16       93.62       93.14     17.55 o 
   2   1  16      538.93      530.50     26.37 o 
   3   1  16       23.21        6.39     20.24 o 
   4   1  16        1.81       -2.64     16.88 o 
   5   1  16       25.02       64.42     31.07 o 
 -14   2  16       75.76       62.29     14.84 o 
 -13   2  16       52.71       41.73     10.11 o 
 -12   2  16      282.22      292.61     17.46 o 
 -11   2  16       85.80       66.27      9.49 o 
 -10   2  16       29.31       40.66      8.17 o 
  -9   2  16      603.31      631.81     20.97 o 
  -8   2  16      538.97      495.35     21.63 o 
  -7   2  16      720.66      707.26     20.50 o 
  -6   2  16     1797.61     1623.10     38.37 o 
  -5   2  16      997.70      955.68     28.52 o 
  -4   2  16        5.61        9.40      8.21 o 
  -3   2  16      770.63      719.36     24.73 o 
  -2   2  16     1202.06     1160.70     32.06 o 
  -1   2  16       17.31       19.17     10.00 o 
   0   2  16        0.48       -5.32      8.69 o 
   1   2  16        2.33        3.44      8.94 o 
   2   2  16       33.10       39.01     12.41 o 
   3   2  16       28.97        9.24     13.97 o 
   4   2  16      246.94      301.54     43.96 o 
   5   2  16       36.02       21.22     28.04 o 
 -14   3  16       10.27       -2.31     10.04 o 
 -13   3  16       30.00       14.46      8.50 o 
 -12   3  16       74.57       78.36     11.13 o 
 -11   3  16       56.03       44.63      8.93 o 
 -10   3  16       16.68        4.94      6.83 o 
  -9   3  16       21.51        9.47      6.77 o 
  -8   3  16     1000.45      960.33     22.98 o 
  -7   3  16       45.24       48.87      7.53 o 
  -6   3  16      242.90      212.47     15.23 o 
  -5   3  16      476.90      470.00     26.72 o 
  -4   3  16       17.82       13.12     12.47 o 
  -3   3  16      168.51      177.55     14.06 o 
  -2   3  16      705.99      674.76     25.16 o 
  -1   3  16      131.28      152.71     25.05 o 
   0   3  16       16.56       22.18     12.14 o 
   1   3  16       33.08       29.76     10.95 o 
   2   3  16       33.54       28.94     12.60 o 
   3   3  16       16.78       19.31     18.34 o 
   4   3  16        9.56        2.32     17.90 o 
 -14   4  16       10.43       -1.48      9.80 o 
 -13   4  16      147.28      150.57     13.31 o 
 -12   4  16        1.34       -5.47      8.78 o 
 -11   4  16       20.75       17.57      8.06 o 
 -10   4  16      147.62      136.81     11.60 o 
  -9   4  16       34.80       30.99      7.51 o 
  -8   4  16      295.83      315.22     13.77 o 
  -7   4  16      437.22      445.02     15.46 o 
  -6   4  16      561.05      595.77     23.09 o 
  -5   4  16      139.60      139.12     12.89 o 
  -4   4  16      213.33      207.86     14.90 o 
  -3   4  16      534.38      511.29     20.91 o 
  -2   4  16      109.17      113.00     12.00 o 
  -1   4  16        2.90        8.97      8.16 o 
   0   4  16        7.70       -0.60     11.33 o 
   1   4  16       36.06       54.54     12.94 o 
   2   4  16       62.84       80.10     26.91 o 
   3   4  16        0.01      -20.61     34.86 o 
   4   4  16       74.62       92.82     24.27 o 
 -14   5  16        1.11       -9.43      9.43 o 
 -13   5  16        6.28       -2.82      9.04 o 
 -12   5  16        3.10        2.14      7.72 o 
 -11   5  16      279.67      291.43     17.06 o 
 -10   5  16      846.01      914.67     24.45 o 
  -9   5  16       45.10       56.65      8.53 o 
  -8   5  16       57.69       43.62      7.68 o 
  -7   5  16      108.13      111.33     12.65 o 
  -6   5  16      487.94      469.00     21.06 o 
  -5   5  16      537.80      552.21     24.07 o 
  -4   5  16     1055.77     1054.59     31.40 o 
  -3   5  16      190.33      173.39     13.82 o 
  -2   5  16      166.73      146.41     13.37 o 
  -1   5  16      155.75      154.24     14.09 o 
   0   5  16      177.75      158.85     21.90 o 
   1   5  16       10.66        8.51     16.07 o 
   2   5  16      220.39      212.32     28.81 o 
   3   5  16        6.37       33.17     19.42 o 
   4   5  16       60.46       62.15     21.97 o 
 -14   6  16        9.33       19.37     11.32 o 
 -13   6  16      259.78      250.04     18.39 o 
 -12   6  16       29.36       37.83      9.70 o 
 -11   6  16      150.05      137.53     12.22 o 
 -10   6  16      436.12      421.84     17.45 o 
  -9   6  16      304.48      306.51     14.67 o 
  -8   6  16        7.45        1.00      6.06 o 
  -7   6  16       18.39       15.44      6.55 o 
  -6   6  16     1893.54     1778.62     47.29 o 
  -5   6  16        2.03        4.58      7.33 o 
  -4   6  16      446.88      467.60     20.39 o 
  -3   6  16      327.84      320.99     17.28 o 
  -2   6  16       43.70       35.51      9.68 o 
  -1   6  16       41.03       57.04     10.94 o 
   0   6  16        9.99      -10.61     28.04 o 
   1   6  16      134.16      141.73     25.31 o 
   2   6  16        8.79        8.67     16.75 o 
   3   6  16       96.89      106.09     24.17 o 
   4   6  16       11.81       17.82     19.42 o 
 -14   7  16        2.38        3.17     10.44 o 
 -13   7  16       94.63       93.55     14.00 o 
 -12   7  16       14.92       10.91      9.50 o 
 -11   7  16       72.80       74.25     10.42 o 
 -10   7  16      163.37      166.18     12.48 o 
  -9   7  16      558.02      569.02     19.49 o 
  -8   7  16      142.24      170.41     12.07 o 
  -7   7  16        0.56       -0.60      5.62 o 
  -6   7  16      336.66      372.44     19.04 o 
  -5   7  16        6.99        9.15      7.45 o 
  -4   7  16       74.86       83.82     11.17 o 
  -3   7  16      129.19      110.90     21.29 o 
  -2   7  16      570.11      598.92     22.54 o 
  -1   7  16       24.96       13.07     12.17 o 
   0   7  16       31.63      -28.80     28.80 o 
   1   7  16      105.51       82.66     45.85 o 
   2   7  16       16.33       36.08     26.91 o 
   3   7  16       32.09       18.29     18.95 o 
   4   7  16       76.82      156.09     29.20 o 
 -13   8  16        0.22       -4.29     10.13 o 
 -12   8  16        2.13        7.98      9.11 o 
 -11   8  16        9.22       11.65      7.95 o 
 -10   8  16       52.43       41.99      9.16 o 
  -9   8  16        5.24        3.54      6.92 o 
  -8   8  16      165.06      180.08     24.98 o 
  -7   8  16       70.85       63.94     13.23 o 
  -6   8  16       18.64        8.54      8.40 o 
  -5   8  16      576.55      568.71     22.46 o 
  -4   8  16      686.91      647.82     23.38 o 
  -3   8  16        2.12        1.72     10.48 o 
  -2   8  16       42.72       47.63     15.21 o 
  -1   8  16       40.02        9.39     24.25 o 
   0   8  16        7.01       -8.34     13.41 o 
   1   8  16       83.44       54.86     20.39 o 
   2   8  16        0.04       -4.61     15.70 o 
   3   8  16       99.91       70.47     33.73 o 
 -13   9  16       13.17       -6.04     10.04 o 
 -12   9  16        0.17       11.39      9.78 o 
 -11   9  16       22.55       31.48      9.83 o 
 -10   9  16       23.31       19.56      8.30 o 
  -9   9  16      414.07      378.83     16.86 o 
  -8   9  16      199.79      231.08     18.75 o 
  -7   9  16      100.17       93.25      9.77 o 
  -6   9  16        2.20       -7.72      7.72 o 
  -5   9  16      188.33      192.88     14.83 o 
  -4   9  16      316.96      332.56     29.87 o 
  -3   9  16       10.52        8.80     10.55 o 
  -2   9  16       41.72       73.62     19.76 o 
  -1   9  16      795.29      729.58     43.51 o 
   0   9  16        5.15       13.41     16.07 o 
   1   9  16      144.00      128.03     25.46 o 
   2   9  16      208.96      230.72     30.73 o 
   3   9  16      190.52      200.33     30.49 o 
 -12  10  16      131.38      158.73     21.77 o 
 -11  10  16      154.10      192.66     15.65 o 
 -10  10  16        2.02        6.53      8.10 o 
  -9  10  16      154.43      149.53     12.11 o 
  -8  10  16       10.07       26.17      7.92 o 
  -7  10  16       11.93        1.95      7.96 o 
  -6  10  16      322.52      348.31     16.92 o 
  -5  10  16      157.81      124.72     26.53 o 
  -4  10  16      652.89      583.65     28.89 o 
  -3  10  16       30.83       33.56     26.15 o 
  -2  10  16      202.60      166.67     24.75 o 
  -1  10  16      173.87      167.50     42.44 o 
   0  10  16        0.09        5.47     16.12 o 
   1  10  16        0.38        6.27     16.96 o 
   2  10  16        3.98       22.85     36.00 o 
   3  10  16       26.13       45.15     21.66 o 
 -12  11  16        0.40        8.55     11.42 o 
 -11  11  16      308.83      321.07     33.04 o 
 -10  11  16        5.36       -3.71      9.16 o 
  -9  11  16      171.79      171.99     14.13 o 
  -8  11  16      151.42      154.65     14.29 o 
  -7  11  16       52.46       62.94      9.53 o 
  -6  11  16      261.33      214.82     19.89 o 
  -5  11  16        0.11       -5.29     13.62 o 
  -4  11  16      219.70      247.19     27.30 o 
  -3  11  16       26.16       25.49     17.78 o 
  -2  11  16       23.13        3.11     21.22 o 
  -1  11  16        0.01        2.58     16.40 o 
   0  11  16       41.43       34.28     20.03 o 
   1  11  16      386.63      343.85     35.07 o 
   2  11  16       57.68      101.47     25.03 o 
 -11  12  16        5.47       10.10     11.05 o 
 -10  12  16       77.33       66.05     13.82 o 
  -9  12  16       35.11       46.51     10.27 o 
  -8  12  16       59.02       60.72      9.98 o 
  -7  12  16      399.28      442.12     22.77 o 
  -6  12  16       77.75       50.88     14.76 o 
  -5  12  16       22.69       15.86     12.50 o 
  -4  12  16       82.09       75.90     19.61 o 
  -3  12  16        6.44       -3.97     15.49 o 
  -2  12  16      146.76      128.08     41.68 o 
  -1  12  16       17.72       -8.85     18.19 o 
   0  12  16      100.93       94.23     23.67 o 
   1  12  16        9.77        3.43     17.09 o 
   2  12  16       86.13       77.27     24.58 o 
 -11  13  16        3.39       10.99     11.62 o 
 -10  13  16       85.30       65.49     14.24 o 
  -9  13  16        0.17       -4.58     10.75 o 
  -8  13  16       11.19       26.59     12.70 o 
  -7  13  16       18.39       35.00     12.28 o 
  -6  13  16       36.62       34.30     13.27 o 
  -5  13  16       16.08       31.81     17.33 o 
  -4  13  16        0.06      -10.46     16.64 o 
  -3  13  16       96.97       96.37     23.48 o 
  -2  13  16       15.65       27.02     18.47 o 
  -1  13  16      242.06      244.38     42.82 o 
   0  13  16        0.82       -1.59     16.86 o 
   1  13  16       40.36       10.50     19.84 o 
 -10  14  16      182.82      177.31     21.75 o 
  -9  14  16       92.17       54.06     15.48 o 
  -8  14  16        4.49       -6.70     12.15 o 
  -7  14  16      348.57      423.50     25.67 o 
  -6  14  16        0.76        9.85     12.81 o 
  -5  14  16      251.90      263.98     28.71 o 
  -4  14  16        4.71      -15.79     15.79 o 
  -3  14  16      265.88      303.16     50.78 o 
  -2  14  16      158.64      173.44     28.37 o 
  -1  14  16        2.61       38.78     21.49 o 
   0  14  16       70.69       46.40     39.79 o 
  -9  15  16      216.68      217.70     22.55 o 
  -8  15  16        2.78      -15.97     15.97 o 
  -7  15  16        4.05        1.34     15.64 o 
  -5  15  16        0.02      -18.19     18.19 o 
  -4  15  16        6.27       16.07     20.21 o 
  -3  15  16       15.81       46.53     20.18 o 
  -2  15  16        0.09       -8.45     16.52 o 
  -1  15  16       11.89        9.09     17.66 o 
  -7  16  16        0.75      -15.16     25.01 o 
  -4  16  16       90.44      122.39     39.03 o 
  -3  16  16       36.23       77.11     57.60 o 
  -2  16  16      130.00      125.81     34.11 o 
 -14   1  17       10.77       15.34     10.23 o 
 -13   1  17        0.02       -7.79      7.79 o 
 -12   1  17       31.86       22.75      9.78 o 
 -11   1  17       33.50       13.08     12.46 o 
 -10   1  17      123.02      120.12     12.99 o 
  -9   1  17       59.47       46.56      8.32 o 
  -8   1  17      654.67      605.43     24.21 o 
  -7   1  17      230.51      226.30     16.32 o 
  -6   1  17      600.37      575.99     28.88 o 
  -5   1  17     1015.51      955.10     36.54 o 
  -4   1  17       80.55       41.50     10.23 o 
  -3   1  17      495.80      472.64     29.56 o 
  -2   1  17      428.03      371.57     19.56 o 
  -1   1  17        1.77        3.51      8.57 o 
   0   1  17       25.97       24.04     13.95 o 
   1   1  17      366.59      387.12     23.04 o 
   2   1  17       61.69       64.58     15.05 o 
   3   1  17        5.79        8.58     22.63 o 
   4   1  17        5.80        4.55     23.49 o 
 -14   2  17      406.87      405.75     22.08 o 
 -13   2  17      188.60      181.90     15.71 o 
 -12   2  17        0.75       -7.83      8.15 o 
 -11   2  17       16.93       16.09      7.65 o 
 -10   2  17      207.14      189.35     12.55 o 
  -9   2  17      569.83      545.55     18.36 o 
  -8   2  17      209.90      204.46     19.20 o 
  -7   2  17     1108.14     1060.08     31.94 o 
  -6   2  17      442.22      450.86     20.70 o 
  -5   2  17        9.45        0.25      7.86 o 
  -4   2  17     2444.85     2339.91     48.80 o 
  -3   2  17      196.12      160.50     13.86 o 
  -2   2  17       85.00       86.71     12.20 o 
  -1   2  17       18.74       23.95      9.84 o 
   0   2  17       37.54       22.74     14.11 o 
   1   2  17       70.53       67.49     25.82 o 
   2   2  17      327.83      338.48     29.21 o 
   3   2  17        2.34        5.37     16.12 o 
   4   2  17       32.18       31.83     37.89 o 
 -14   3  17       45.06       39.38     10.86 o 
 -13   3  17      134.72      167.84     14.02 o 
 -12   3  17      348.09      370.16     20.29 o 
 -11   3  17       39.67       34.69     12.23 o 
 -10   3  17      320.28      299.01     24.80 o 
  -9   3  17      221.53      241.05     13.31 o 
  -8   3  17        0.68       -0.18      8.33 o 
  -7   3  17      338.31      290.65     40.58 o 
  -6   3  17        0.13       -2.37      7.35 o 
  -5   3  17     2698.71     2407.13     50.24 o 
  -4   3  17     1385.97     1403.29     36.02 o 
  -3   3  17       28.39       28.99      9.40 o 
  -2   3  17     1242.67     1200.11     51.41 o 
  -1   3  17       39.53       42.08     19.48 o 
   0   3  17       33.35       46.71     12.60 o 
   1   3  17      234.25      248.02     25.76 o 
   2   3  17       69.41       72.55     30.69 o 
   3   3  17       31.40       84.29     22.55 o 
   4   3  17        2.07        1.89     29.94 o 
 -14   4  17       17.88       21.73      9.65 o 
 -13   4  17       24.33       13.20      9.00 o 
 -12   4  17      197.80      234.74     15.11 o 
 -11   4  17      674.06      651.25     24.91 o 
 -10   4  17        3.28        6.30      7.15 o 
  -9   4  17      386.39      387.24     16.00 o 
  -8   4  17       28.02        9.00      8.06 o 
  -7   4  17      226.46      228.40     16.16 o 
  -6   4  17      101.35       96.07     16.30 o 
  -5   4  17       32.78       70.87     11.00 o 
  -4   4  17      636.94      581.79     22.87 o 
  -3   4  17      176.12      190.17     20.55 o 
  -2   4  17       64.74       80.69     11.88 o 
  -1   4  17        9.15       13.11     13.50 o 
   0   4  17        6.48        8.37     10.88 o 
   1   4  17      220.38      196.40     33.25 o 
   2   4  17      249.24      245.61     30.49 o 
   3   4  17       55.24       44.22     21.26 o 
   4   4  17        9.11       11.68     23.49 o 
 -14   5  17       17.84       16.64     10.90 o 
 -13   5  17        2.73        9.98      8.77 o 
 -12   5  17       69.38       73.55     11.86 o 
 -11   5  17      222.62      234.66     17.96 o 
 -10   5  17      314.08      332.01     16.89 o 
  -9   5  17       61.10       42.02      8.27 o 
  -8   5  17       27.38       36.82      9.84 o 
  -7   5  17       14.43       24.66     10.18 o 
  -6   5  17       61.13       39.31     12.03 o 
  -5   5  17       18.56       26.82      8.96 o 
  -4   5  17       17.32       19.55      8.70 o 
  -3   5  17       14.37        6.90      8.06 o 
  -2   5  17       21.72       21.28      9.51 o 
  -1   5  17      146.27      133.61     14.08 o 
   0   5  17        0.21       -6.80     18.73 o 
   1   5  17        7.87        9.65     15.95 o 
   2   5  17       84.20       70.84     28.04 o 
   3   5  17       37.15       55.39     37.52 o 
 -14   6  17       21.63       28.47     11.97 o 
 -13   6  17       46.41       37.11     11.32 o 
 -12   6  17      167.74      169.18     13.81 o 
 -11   6  17      811.47      772.00     23.69 o 
 -10   6  17       69.71       61.18      9.63 o 
  -9   6  17       70.02       59.79      9.02 o 
  -8   6  17     1577.33     1553.10     35.09 o 
  -7   6  17       25.76       28.46      9.17 o 
  -6   6  17      513.32      494.04     28.66 o 
  -5   6  17      234.51      238.21     15.92 o 
  -4   6  17     1937.26     1830.07     42.45 o 
  -3   6  17       23.04       27.58      9.15 o 
  -2   6  17        0.10       14.29      8.79 o 
  -1   6  17       19.91       24.61     14.56 o 
   0   6  17       30.71       15.16     31.07 o 
   1   6  17        0.15        2.66     16.18 o 
   2   6  17       15.30       20.43     18.74 o 
   3   6  17      396.40      417.17     38.85 o 
 -13   7  17        1.20        4.29      9.67 o 
 -12   7  17       54.99       64.73     12.50 o 
 -11   7  17       91.20       88.65     11.31 o 
 -10   7  17      258.87      266.53     14.86 o 
  -9   7  17      802.31      824.78     23.13 o 
  -8   7  17      183.91      176.69     13.50 o 
  -7   7  17       51.38       48.66     10.87 o 
  -6   7  17      142.20      125.82     12.90 o 
  -5   7  17        1.89       -1.80      7.85 o 
  -4   7  17       28.55       17.09     13.47 o 
  -3   7  17      252.51      248.72     16.07 o 
  -2   7  17      229.75      224.92     20.47 o 
  -1   7  17       68.69       63.20     20.17 o 
   0   7  17      220.83      260.17     30.53 o 
   1   7  17       68.01       88.13     22.54 o 
   2   7  17       12.82        3.02     17.52 o 
   3   7  17       39.53       78.76     44.34 o 
 -13   8  17      254.77      257.41     19.83 o 
 -12   8  17        1.87       -0.87      8.72 o 
 -11   8  17        9.09       -0.54      7.99 o 
 -10   8  17      164.39      190.15     13.41 o 
  -9   8  17      411.47      417.58     17.50 o 
  -8   8  17        3.06        0.90      7.24 o 
  -7   8  17      383.69      365.68     19.48 o 
  -6   8  17      152.89      123.78     15.55 o 
  -5   8  17      811.19      757.13     26.39 o 
  -4   8  17       25.37       19.58      8.72 o 
  -3   8  17      244.57      272.17     33.21 o 
  -2   8  17      256.17      272.06     30.54 o 
  -1   8  17       25.62       41.48     19.84 o 
   0   8  17      292.64      249.63     31.48 o 
   1   8  17        1.15       11.81     16.96 o 
   2   8  17       15.62       15.57     17.64 o 
   3   8  17        6.52       14.20     20.46 o 
 -13   9  17        1.73        6.35     11.75 o 
 -12   9  17      149.27      148.31     15.04 o 
 -11   9  17        0.03        2.88     10.44 o 
 -10   9  17       32.93       42.38      9.41 o 
  -9   9  17      356.42      362.42     22.60 o 
  -8   9  17      171.06      163.05     13.60 o 
  -7   9  17       54.91       46.65     11.37 o 
  -6   9  17       48.44       23.70     11.56 o 
  -5   9  17      308.04      317.67     22.68 o 
  -4   9  17        0.01       -0.23     12.02 o 
  -3   9  17      545.63      556.32     28.73 o 
  -2   9  17      104.84       92.89     22.20 o 
  -1   9  17      176.91      132.63     40.93 o 
   0   9  17       64.25       78.80     23.85 o 
   1   9  17       35.65       21.30     19.61 o 
   2   9  17      120.78      149.98     28.27 o 
 -12  10  17       24.38       24.19     12.20 o 
 -11  10  17       64.97       60.50     12.05 o 
 -10  10  17        7.37        7.46     11.52 o 
  -9  10  17       66.98       75.05     14.86 o 
  -8  10  17        1.40       -0.31      8.38 o 
  -7  10  17       12.51       11.08      9.41 o 
  -6  10  17        0.91        8.46      9.26 o 
  -5  10  17      109.64      121.42     21.30 o 
  -4  10  17        5.65        6.71     10.13 o 
  -3  10  17      453.14      503.17     35.87 o 
  -2  10  17       21.24       15.97     24.25 o 
  -1  10  17       43.13       17.73     17.90 o 
   0  10  17        0.01      -14.69     14.69 o 
   1  10  17        3.08        4.93     18.39 o 
   2  10  17       55.97       47.77     22.12 o 
 -12  11  17      102.42      109.71     17.02 o 
 -11  11  17        8.89       10.37     14.51 o 
 -10  11  17      199.54      208.11     15.75 o 
  -9  11  17      112.10      119.68     13.50 o 
  -8  11  17       46.57       55.78     11.16 o 
  -7  11  17       85.41       71.09     16.22 o 
  -6  11  17       48.00       50.58     14.59 o 
  -5  11  17      116.76      132.84     17.60 o 
  -4  11  17       15.14       20.60     16.96 o 
  -3  11  17      152.22      164.51     24.91 o 
  -2  11  17       24.18       35.30     20.01 o 
  -1  11  17      225.42      193.98     29.68 o 
   0  11  17       45.67       50.98     54.95 o 
   1  11  17       11.16       10.09     37.14 o 
 -11  12  17       29.21       54.80     13.93 o 
 -10  12  17      101.54       77.12     20.68 o 
  -9  12  17       41.74       54.49     12.81 o 
  -8  12  17      250.64      315.99     36.28 o 
  -7  12  17        2.80       -3.89     23.02 o 
  -6  12  17      142.34      133.65     47.22 o 
  -5  12  17      216.27      221.95     35.93 o 
  -4  12  17      647.68      739.82     43.15 o 
  -3  12  17       56.97       -4.74     21.98 o 
  -2  12  17      167.27       79.58     38.65 o 
  -1  12  17        0.36        1.53     17.78 o 
   0  12  17      124.77       81.85     28.42 o 
   1  12  17       18.38       14.00     19.51 o 
 -10  13  17        2.35       -5.23     10.61 o 
  -9  13  17        3.58       -4.11     14.71 o 
  -8  13  17      338.28      416.55     59.12 o 
  -7  13  17        0.15        6.45     12.08 o 
  -6  13  17        0.05       -5.28     12.08 o 
  -5  13  17        3.11        3.13     23.12 o 
  -4  13  17       63.55       19.28     25.77 o 
  -3  13  17      181.26      136.80     26.40 o 
  -2  13  17       20.82        4.69     15.37 o 
  -1  13  17       26.62       54.93     21.98 o 
   0  13  17       97.58      140.06     27.95 o 
 -10  14  17       19.18      -10.15     17.44 o 
  -9  14  17       84.69      145.40     26.15 o 
  -8  14  17        4.43       20.46     21.22 o 
  -7  14  17        0.66       -7.12     14.01 o 
  -6  14  17       77.17      100.05     29.94 o 
  -5  14  17      127.55      109.84     42.06 o 
  -4  14  17        6.37      -14.18     18.95 o 
  -3  14  17        2.83       36.38     33.35 o 
  -2  14  17       32.39       38.85     29.94 o 
  -1  14  17       96.47      107.51     27.08 o 
  -8  15  17       23.85       34.86     24.25 o 
  -6  15  17      140.20      183.37     36.76 o 
  -5  15  17        3.52      -13.27     18.59 o 
  -4  15  17      124.70       29.56     38.65 o 
  -3  15  17      123.64      159.74     29.31 o 
  -2  15  17        3.13      -14.99     28.80 o 
  -5  16  17       34.97        6.35     20.50 o 
 -14   0  18      121.02      130.96     19.91 o 
 -13   0  18       26.27        7.18     16.70 o 
 -12   0  18      140.56      226.40     33.35 o 
 -11   0  18        1.86        4.49     10.47 o 
 -10   0  18      766.99      749.59     35.56 o 
  -9   0  18      162.02      157.23     38.65 o 
  -8   0  18     1072.98     1036.19     45.40 o 
  -7   0  18      629.01      563.75     33.56 o 
  -6   0  18     1799.33     1720.60     90.95 o 
  -5   0  18      260.52      190.56     21.66 o 
  -4   0  18        4.97        7.49     11.89 o 
  -3   0  18      580.66      670.33     36.05 o 
  -2   0  18      195.05      156.56     23.12 o 
  -1   0  18      424.81      390.49     29.82 o 
   0   0  18      292.53      365.75     31.28 o 
   1   0  18        2.16       -2.38     14.57 o 
   2   0  18       41.99       75.43     21.66 o 
   3   0  18      217.84      223.58     39.41 o 
 -14   1  18       10.53        8.90     10.64 o 
 -13   1  18       14.92        4.24     14.20 o 
 -12   1  18      120.29      106.94     11.96 o 
 -11   1  18      235.30      225.59     14.11 o 
 -10   1  18      527.58      513.88     26.76 o 
  -9   1  18       11.42       19.21      9.44 o 
  -8   1  18      270.57      289.36     18.45 o 
  -7   1  18       82.51       81.00     11.46 o 
  -6   1  18      123.23      128.84     23.63 o 
  -5   1  18        7.01        7.22      8.31 o 
  -4   1  18       58.77       55.17     10.86 o 
  -3   1  18        1.51       -4.02      8.64 o 
  -2   1  18        0.55       -4.89      8.59 o 
  -1   1  18      222.95      179.27     15.84 o 
   0   1  18        0.02       -2.76     10.61 o 
   1   1  18        0.01        5.02     10.84 o 
   2   1  18        9.60       15.72     12.26 o 
   3   1  18       33.46       51.94     16.46 o 
 -14   2  18        0.04       -8.53      8.53 o 
 -13   2  18       35.21       53.67     10.68 o 
 -12   2  18       30.32       26.58      9.89 o 
 -11   2  18       47.72       52.05      9.66 o 
 -10   2  18      115.30       90.65     11.51 o 
  -9   2  18       45.60       21.93      9.20 o 
  -8   2  18       33.95       32.20     16.41 o 
  -7   2  18        0.16        0.94      7.14 o 
  -6   2  18      184.54      177.10     14.83 o 
  -5   2  18      394.09      413.92     23.09 o 
  -4   2  18       13.26       26.65      9.55 o 
  -3   2  18       41.22       37.05     10.00 o 
  -2   2  18       65.07       75.75     12.80 o 
  -1   2  18       87.96      105.61     13.96 o 
   0   2  18       58.93       48.65     14.33 o 
   1   2  18       66.03       87.36     21.33 o 
   2   2  18       33.58        3.70     45.40 o 
   3   2  18        0.13      -31.07     33.35 o 
 -14   3  18        0.77       -8.19      8.19 o 
 -13   3  18       13.47       10.02      8.98 o 
 -12   3  18       40.16       49.89      9.98 o 
 -11   3  18      127.53      139.56     12.29 o 
 -10   3  18       44.73       52.77     10.38 o 
  -9   3  18      333.15      368.51     32.65 o 
  -8   3  18        0.03       -2.54      7.45 o 
  -7   3  18        2.29       -5.04      7.35 o 
  -6   3  18       87.43      121.05     13.07 o 
  -5   3  18     1340.64     1264.28     34.97 o 
  -4   3  18      751.93      708.06     25.78 o 
  -3   3  18      105.48      145.79     14.22 o 
  -2   3  18      364.67      375.46     25.49 o 
  -1   3  18       27.18       19.19     15.57 o 
   0   3  18      107.05      109.95     21.33 o 
   1   3  18        0.12       11.80     11.38 o 
   2   3  18       92.51       78.16     23.96 o 
   3   3  18        1.11        4.11     18.50 o 
 -14   4  18       50.73       40.43     10.85 o 
 -13   4  18      266.89      275.32     17.00 o 
 -12   4  18        3.39        7.33      8.04 o 
 -11   4  18      151.48      162.87     17.13 o 
 -10   4  18        1.38       -4.50      9.10 o 
  -9   4  18       59.59       67.16     11.72 o 
  -8   4  18       99.32      115.93     18.05 o 
  -7   4  18      241.28      205.64     15.88 o 
  -6   4  18     1176.31     1128.15     45.40 o 
  -5   4  18       75.93       91.74     12.24 o 
  -4   4  18       22.61       17.26     11.43 o 
  -3   4  18      353.87      353.53     21.22 o 
  -2   4  18       19.81       32.43     12.47 o 
  -1   4  18       34.22       45.84     11.76 o 
   0   4  18        0.66       -3.10     13.24 o 
   1   4  18        6.56      -21.46     38.65 o 
   2   4  18        0.08        2.05     24.63 o 
   3   4  18       11.74       10.88     18.75 o 
 -14   5  18      216.74      246.18     19.59 o 
 -13   5  18       25.54       35.31     10.39 o 
 -12   5  18        2.01        2.80      8.17 o 
 -11   5  18      225.41      211.86     14.41 o 
 -10   5  18      754.62      735.82     33.05 o 
  -9   5  18      136.75      139.01     14.52 o 
  -8   5  18      129.36       96.72     14.74 o 
  -7   5  18        0.27       -0.70      7.78 o 
  -6   5  18        3.35       -1.29      7.63 o 
  -5   5  18       89.76      106.12     14.99 o 
  -4   5  18      180.28      181.44     14.74 o 
  -3   5  18      416.07      397.70     23.24 o 
  -2   5  18       72.61       96.04     13.16 o 
  -1   5  18        4.30       -9.42      9.42 o 
   0   5  18       53.41       19.71     31.83 o 
   1   5  18       40.14       56.45     26.15 o 
   2   5  18       85.33       90.19     24.71 o 
   3   5  18        4.18       -5.37     17.66 o 
 -14   6  18        7.58       25.05     12.74 o 
 -13   6  18        1.03        1.49      8.82 o 
 -12   6  18       13.82       20.04      8.84 o 
 -11   6  18        6.05        4.66      7.87 o 
 -10   6  18       39.57       49.81     11.80 o 
  -9   6  18      414.13      413.02     21.55 o 
  -8   6  18      648.01      597.77     29.65 o 
  -7   6  18        3.96        5.70      8.03 o 
  -6   6  18      254.74      269.87     17.51 o 
  -5   6  18      880.68      753.56     47.26 o 
  -4   6  18       41.49       12.07     12.14 o 
  -3   6  18      108.98      102.12     12.41 o 
  -2   6  18        0.54        5.09      9.43 o 
  -1   6  18       48.18       36.17     15.39 o 
   0   6  18       26.27      -14.12     14.12 o 
   1   6  18       19.93       -1.73     41.68 o 
   2   6  18        1.50       -1.42     16.86 o 
   3   6  18      209.03      206.57     63.28 o 
 -13   7  18        8.07       -1.49     10.35 o 
 -12   7  18      490.95      591.54     22.62 o 
 -11   7  18       27.78       34.04     10.95 o 
 -10   7  18      230.12      249.68     16.83 o 
  -9   7  18      214.43      237.53     23.76 o 
  -8   7  18       82.61       66.88     12.08 o 
  -7   7  18       68.00       87.60     12.34 o 
  -6   7  18       18.85        9.34      8.26 o 
  -5   7  18     1112.96     1089.66     37.19 o 
  -4   7  18       20.97       33.57      9.80 o 
  -3   7  18       27.56       40.08     10.44 o 
  -2   7  18        3.23        1.64     15.03 o 
  -1   7  18      167.78      204.14     49.64 o 
   0   7  18        0.04        2.94     15.60 o 
   1   7  18        0.37       16.21     17.90 o 
   2   7  18       64.90       40.27     22.00 o 
 -13   8  18       42.39       50.26     13.24 o 
 -12   8  18       15.14       15.98     10.46 o 
 -11   8  18        1.39        6.14      9.39 o 
 -10   8  18       80.33       57.31     13.22 o 
  -9   8  18        2.11        0.88      8.95 o 
  -8   8  18       18.90       25.42     10.57 o 
  -7   8  18      126.88      101.64     15.45 o 
  -6   8  18        8.05        4.82      8.01 o 
  -5   8  18        7.18        8.44      9.85 o 
  -4   8  18        4.10        4.10     28.12 o 
  -3   8  18      136.53      152.74     18.28 o 
  -2   8  18        0.85      -16.67     16.67 o 
  -1   8  18       65.65       67.78     29.56 o 
   0   8  18        5.31       -5.19     17.08 o 
   1   8  18        4.76       12.68     19.61 o 
   2   8  18        0.78       23.47     19.04 o 
 -13   9  18       15.29       25.03     11.11 o 
 -12   9  18       43.44       53.26     17.64 o 
 -11   9  18       80.29       80.84     13.03 o 
 -10   9  18       76.84       77.82     12.51 o 
  -9   9  18       95.43       80.41     13.65 o 
  -8   9  18      427.45      456.25     22.84 o 
  -7   9  18       54.87       45.42     11.77 o 
  -6   9  18       38.47       43.85     10.87 o 
  -5   9  18       13.21        8.08     13.28 o 
  -4   9  18        3.19       10.42     11.41 o 
  -3   9  18      133.76      144.11     23.81 o 
  -2   9  18       11.82        6.94     26.91 o 
  -1   9  18      245.22      267.54     50.78 o 
   0   9  18      164.21      162.84     29.65 o 
   1   9  18        6.98       -9.36     18.57 o 
 -12  10  18        0.25        7.34      9.88 o 
 -11  10  18       13.14        7.17     10.97 o 
 -10  10  18      187.53      187.10     27.54 o 
  -9  10  18       51.21       60.83     13.08 o 
  -8  10  18      191.57      200.05     20.34 o 
  -7  10  18       14.31       11.95      9.93 o 
  -6  10  18       14.95       26.38     11.94 o 
  -5  10  18      344.08      327.00     24.48 o 
  -4  10  18      272.36      286.20     23.83 o 
  -3  10  18      176.17      154.71     24.75 o 
  -2  10  18        2.03      -17.09     17.09 o 
  -1  10  18        1.79        2.14     16.05 o 
   0  10  18        9.79       22.12     19.35 o 
   1  10  18       11.97        9.19     19.91 o 
 -12  11  18       34.99       21.17     13.00 o 
 -11  11  18       77.06       91.41     14.91 o 
 -10  11  18      214.83      273.28     22.29 o 
  -9  11  18      269.53      323.12     20.67 o 
  -8  11  18       20.62       21.35     10.65 o 
  -7  11  18       80.44       49.29     21.44 o 
  -6  11  18       93.66       93.45     29.17 o 
  -5  11  18      246.94      240.93     24.81 o 
  -4  11  18        4.58       10.59     16.18 o 
  -3  11  18      192.04      183.33     26.95 o 
  -2  11  18       19.04        7.08     19.04 o 
  -1  11  18        4.29       11.45     18.79 o 
   0  11  18       66.15       67.02     25.01 o 
 -11  12  18        1.24       18.84     15.04 o 
 -10  12  18       45.21       41.33     24.57 o 
  -9  12  18       20.13       20.23     14.75 o 
  -8  12  18        1.29        8.81     12.43 o 
  -7  12  18        8.03       22.86     19.14 o 
  -6  12  18       86.56      108.29     17.36 o 
  -5  12  18      232.37      225.59     27.60 o 
  -4  12  18        0.01       10.75     24.25 o 
  -3  12  18       23.58       23.00     21.28 o 
  -2  12  18       79.37       73.91     46.23 o 
  -1  12  18      372.85      313.24     36.22 o 
   0  12  18       19.38      -10.74     19.09 o 
 -10  13  18        1.71       -4.55     20.46 o 
  -9  13  18       11.32       27.73     16.18 o 
  -8  13  18        5.97        2.39     13.12 o 
  -7  13  18       85.22      126.70     19.49 o 
  -6  13  18      125.44      111.15     22.83 o 
  -5  13  18        0.00       -2.94     15.29 o 
  -4  13  18        0.99       -2.77     18.23 o 
  -3  13  18      223.10      144.29     33.73 o 
  -2  13  18       27.40        0.86     18.95 o 
  -1  13  18       14.81       25.69     21.12 o 
  -9  14  18        5.20        3.79     22.74 o 
  -8  14  18        1.40       -4.55     21.98 o 
  -7  14  18      248.33      291.47     31.39 o 
  -6  14  18        1.94       20.44     18.81 o 
  -5  14  18       13.92        6.53     19.39 o 
  -4  14  18       47.09       13.79     22.20 o 
  -3  14  18       11.09       36.18     19.97 o 
  -2  14  18        0.02       22.09     19.74 o 
  -6  15  18       47.17       30.74     32.59 o 
  -5  15  18        5.15      -16.41     18.02 o 
  -4  15  18       35.84      -15.92     33.35 o 
 -14   1  19       86.01       99.73     13.35 o 
 -13   1  19       54.48       41.34     10.69 o 
 -12   1  19       46.88       50.90     13.84 o 
 -11   1  19       11.21       10.87      9.74 o 
 -10   1  19       34.23       31.36     10.52 o 
  -9   1  19      834.95      815.07     39.07 o 
  -8   1  19      457.46      458.30     34.83 o 
  -7   1  19      659.54      609.48     25.54 o 
  -6   1  19       16.15       23.02      9.75 o 
  -5   1  19     1404.61     1426.48     52.19 o 
  -4   1  19      682.90      642.78     25.35 o 
  -3   1  19      907.36      893.40     46.01 o 
  -2   1  19      520.57      516.14     26.25 o 
  -1   1  19       86.35       99.38     18.16 o 
   0   1  19        5.90      -10.72     10.72 o 
   1   1  19        0.00       -8.11     10.94 o 
   2   1  19       54.89       53.07     16.55 o 
 -14   2  19       49.42       19.40     10.58 o 
 -13   2  19        0.20       -2.25     10.11 o 
 -12   2  19        0.63       -3.47      8.55 o 
 -11   2  19       17.06       20.88     10.77 o 
 -10   2  19        1.80       -1.38      8.09 o 
  -9   2  19      663.44      538.67     24.92 o 
  -8   2  19      269.46      234.02     17.25 o 
  -7   2  19      582.08      609.14     25.46 o 
  -6   2  19       51.03       37.53     10.49 o 
  -5   2  19      540.11      519.04     23.29 o 
  -4   2  19       60.80       81.55     12.46 o 
  -3   2  19       53.43       50.18     11.57 o 
  -2   2  19        9.87        3.50     11.92 o 
  -1   2  19        0.79       -2.26      9.76 o 
   0   2  19       83.40       61.97     16.95 o 
   1   2  19      148.78      141.07     19.25 o 
   2   2  19      180.85      157.84     28.37 o 
 -14   3  19      165.82      148.91     14.76 o 
 -13   3  19        0.18       -6.55      8.19 o 
 -12   3  19       75.43       73.43     13.86 o 
 -11   3  19      315.82      312.06     20.45 o 
 -10   3  19       27.44       18.69     12.80 o 
  -9   3  19      469.10      448.32     23.12 o 
  -8   3  19        0.45       -4.21      7.46 o 
  -7   3  19       20.05       24.22      9.19 o 
  -6   3  19       14.20       -0.34      8.07 o 
  -5   3  19      382.10      373.06     20.24 o 
  -4   3  19      953.63      839.64     28.88 o 
  -3   3  19       12.65       14.23      9.59 o 
  -2   3  19       48.46       51.05     12.28 o 
  -1   3  19        0.93       23.24     11.22 o 
   0   3  19      553.76      595.54     32.50 o 
   1   3  19       30.12       68.05     22.29 o 
   2   3  19       31.66       31.21     20.32 o 
 -14   4  19        5.48       12.28     12.31 o 
 -13   4  19        1.55       -0.67      9.21 o 
 -12   4  19       34.01       36.17     11.85 o 
 -11   4  19      263.48      222.50     17.94 o 
 -10   4  19        1.15       10.88      9.44 o 
  -9   4  19      130.68      160.10     15.53 o 
  -8   4  19      132.12      156.09     15.06 o 
  -7   4  19       21.25       26.10      9.88 o 
  -6   4  19        1.07       12.62      8.66 o 
  -5   4  19      142.68      122.73     13.82 o 
  -4   4  19      277.21      282.61     19.45 o 
  -3   4  19       27.87       24.61     10.01 o 
  -2   4  19      212.54      193.36     16.51 o 
  -1   4  19        9.63        1.57     11.10 o 
   0   4  19        5.87      -26.53     26.53 o 
   1   4  19        0.31      -24.25     24.25 o 
   2   4  19       30.68       30.22     20.87 o 
 -14   5  19      117.87      161.12     15.71 o 
 -13   5  19        9.78       11.38      9.59 o 
 -12   5  19       31.69       29.86     10.57 o 
 -11   5  19      188.39      198.62     17.43 o 
 -10   5  19       51.48       45.56     11.35 o 
  -9   5  19        6.25        4.61      9.76 o 
  -8   5  19       67.09       78.04     12.69 o 
  -7   5  19       80.04       92.19     12.65 o 
  -6   5  19        7.48       -0.02      7.90 o 
  -5   5  19      253.31      235.00     18.47 o 
  -4   5  19       28.43       40.33     10.50 o 
  -3   5  19        3.92       16.18      9.63 o 
  -2   5  19       51.30       74.80     12.99 o 
  -1   5  19       13.02        0.56     13.82 o 
   0   5  19       13.78       36.34     19.76 o 
   1   5  19        5.05       16.56     17.41 o 
   2   5  19       14.34       29.04     21.85 o 
 -13   6  19      182.74      207.04     15.94 o 
 -12   6  19        9.52       13.85      9.78 o 
 -11   6  19       92.32      122.49     18.84 o 
 -10   6  19        0.26        4.41      9.08 o 
  -9   6  19       88.28      107.05     14.21 o 
  -8   6  19        0.58        4.60      8.30 o 
  -7   6  19       28.73       24.15      9.72 o 
  -6   6  19       29.54       31.13      9.67 o 
  -5   6  19        7.51       -1.05      7.72 o 
  -4   6  19       23.64       18.14      9.82 o 
  -3   6  19      187.60      205.72     16.64 o 
  -2   6  19       21.64       34.94     14.97 o 
  -1   6  19       46.29       24.36     19.29 o 
   0   6  19        1.91        3.32     25.39 o 
   1   6  19       53.07       63.10     25.01 o 
   2   6  19        3.12        4.27     19.48 o 
 -13   7  19       81.02       83.91     17.83 o 
 -12   7  19      338.36      389.49     23.37 o 
 -11   7  19       94.40      111.49     15.19 o 
 -10   7  19       16.79       27.18     11.05 o 
  -9   7  19      444.50      460.00     23.29 o 
  -8   7  19      104.30      117.94     16.66 o 
  -7   7  19      169.80      180.09     15.96 o 
  -6   7  19       14.08       13.19     11.81 o 
  -5   7  19        5.63        3.27      8.97 o 
  -4   7  19       43.94       30.70     10.06 o 
  -3   7  19        4.44       10.55     11.79 o 
  -2   7  19      115.11      102.47     24.25 o 
  -1   7  19        6.13       -4.76     25.77 o 
   0   7  19        6.72        0.00     15.92 o 
   1   7  19       20.76       30.34     21.98 o 
 -13   8  19       30.52       42.11     13.47 o 
 -12   8  19        5.58        9.96     10.64 o 
 -11   8  19       97.42       83.05     15.42 o 
 -10   8  19        0.55       -8.11     12.69 o 
  -9   8  19      131.63      160.34     22.75 o 
  -8   8  19       34.35       41.91     12.97 o 
  -7   8  19        5.28       -1.11     10.72 o 
  -6   8  19       15.70       36.99     19.14 o 
  -5   8  19        2.74       -0.52      8.97 o 
  -4   8  19       31.75       14.22     12.41 o 
  -3   8  19       15.33       15.35     13.42 o 
  -2   8  19       76.30       80.19     49.26 o 
  -1   8  19       16.70       31.83     35.62 o 
   0   8  19       48.87       74.66     24.76 o 
   1   8  19       21.03       42.19     21.17 o 
 -12   9  19       70.17       61.87     15.71 o 
 -11   9  19        9.79       32.94     17.39 o 
 -10   9  19       81.66       76.72     14.18 o 
  -9   9  19       92.49      110.89     15.04 o 
  -8   9  19        8.01        8.55     10.11 o 
  -7   9  19       82.01       81.25     15.86 o 
  -6   9  19       29.48       14.14     10.38 o 
  -5   9  19       90.76       84.60     18.82 o 
  -4   9  19      111.36      124.99     29.28 o 
  -3   9  19       10.81       13.26     17.06 o 
  -2   9  19       77.36      102.70     25.13 o 
  -1   9  19       58.14       23.32     19.28 o 
   0   9  19        1.55      -13.12     16.96 o 
   1   9  19        3.90        9.96     19.46 o 
 -12  10  19      157.85      149.12     25.32 o 
 -11  10  19       33.53       16.97     15.11 o 
 -10  10  19      358.72      458.95     34.12 o 
  -9  10  19       13.56       12.12     10.56 o 
  -8  10  19       88.22      101.45     14.65 o 
  -7  10  19       45.18       65.76     18.71 o 
  -6  10  19        4.66       -6.53     11.06 o 
  -5  10  19        0.00        9.26     12.25 o 
  -4  10  19       29.30       28.77     40.55 o 
  -3  10  19       36.42       60.60     27.66 o 
  -2  10  19        2.77      -18.95     18.95 o 
  -1  10  19       39.63        3.20     19.17 o 
   0  10  19      115.34       90.22     27.08 o 
 -11  11  19       74.42      105.54     17.35 o 
 -10  11  19       62.13       84.69     15.70 o 
  -9  11  19      154.92      199.28     18.17 o 
  -8  11  19        0.01      -12.25     12.25 o 
  -7  11  19      124.30      116.74     23.07 o 
  -6  11  19       15.48        5.97     12.76 o 
  -5  11  19        1.96       -0.79     17.05 o 
  -4  11  19      107.00      108.89     42.06 o 
  -3  11  19      239.50      268.06     32.80 o 
  -2  11  19        0.83      -28.80     28.80 o 
  -1  11  19       66.35       36.49     39.03 o 
 -10  12  19       10.86       20.04     14.01 o 
  -9  12  19       36.55       67.40     16.90 o 
  -8  12  19       24.60       26.54     15.85 o 
  -7  12  19      117.52      125.93     24.90 o 
  -6  12  19       10.08       19.16     13.11 o 
  -5  12  19       13.87       32.40     18.52 o 
  -4  12  19      157.66      178.40     29.01 o 
  -3  12  19       44.34        3.04     20.84 o 
  -2  12  19        0.65       11.59     19.61 o 
  -1  12  19       27.91       46.20     22.99 o 
  -9  13  19       49.26       50.87     18.95 o 
  -8  13  19        0.01       -6.86     12.83 o 
  -7  13  19        1.46       -8.88     16.67 o 
  -6  13  19        6.68        7.83     16.27 o 
  -5  13  19      138.45      138.12     25.93 o 
  -4  13  19       55.93        8.17     19.97 o 
  -3  13  19      148.04      152.34     49.26 o 
  -2  13  19       14.89       -9.99     19.71 o 
  -8  14  19       44.00       50.62     18.57 o 
  -7  14  19       26.63       27.14     19.21 o 
  -6  14  19        0.41      -17.00     17.33 o 
  -5  14  19        1.28        3.00     20.76 o 
  -4  14  19       10.35      -17.43     17.43 o 
 -14   0  20        0.52        5.57     13.66 o 
 -13   0  20       91.11      103.49     21.80 o 
 -12   0  20        7.90       16.56     14.13 o 
 -11   0  20       14.37        9.34     13.12 o 
 -10   0  20      423.90      430.73     51.54 o 
  -9   0  20      100.04      169.97     38.65 o 
  -8   0  20      629.04      671.17     39.13 o 
  -7   0  20      674.28      635.42     37.44 o 
  -6   0  20      379.73      356.03     62.15 o 
  -5   0  20     1341.69     1223.54     51.16 o 
  -4   0  20      128.01      126.02     21.31 o 
  -3   0  20      320.53      303.39     29.94 o 
  -2   0  20       10.51       13.28     14.86 o 
  -1   0  20        3.00      -14.44     14.44 o 
   0   0  20       57.08       59.12     34.86 o 
   1   0  20       11.91       18.40     50.40 o 
   2   0  20       59.95       47.75     25.77 o 
 -14   1  20       52.13       57.21     15.53 o 
 -13   1  20        3.18        4.14     11.80 o 
 -12   1  20        0.95       -0.83      9.19 o 
 -11   1  20        3.29       17.54      9.85 o 
 -10   1  20      197.92      194.12     17.70 o 
  -9   1  20       14.71        1.89      8.78 o 
  -8   1  20      166.57      164.83     23.19 o 
  -7   1  20        0.09       -3.29      8.11 o 
  -6   1  20        6.09       -7.92      8.38 o 
  -5   1  20       29.86       19.34     10.26 o 
  -4   1  20       13.43        5.68      9.33 o 
  -3   1  20      365.59      332.06     20.82 o 
  -2   1  20        9.18       13.42     10.77 o 
  -1   1  20       35.99       36.76     13.11 o 
   0   1  20        0.04       15.39     22.20 o 
   1   1  20       41.55       46.02     15.25 o 
   2   1  20        0.01        9.61     19.84 o 
 -14   2  20       32.54       37.21     12.26 o 
 -13   2  20        0.01        5.87     10.58 o 
 -12   2  20      103.98      119.48     18.19 o 
 -11   2  20       28.11       31.39     15.32 o 
 -10   2  20       42.95       66.20     13.46 o 
  -9   2  20       30.67       12.36      9.14 o 
  -8   2  20        0.10        5.49      8.54 o 
  -7   2  20      196.68      205.61     16.81 o 
  -6   2  20        1.95        7.93      8.80 o 
  -5   2  20       43.46       40.10     13.02 o 
  -4   2  20      273.03      244.64     18.17 o 
  -3   2  20       39.91       37.94     11.72 o 
  -2   2  20       14.00       22.70     10.77 o 
  -1   2  20       19.76       24.84     13.13 o 
   0   2  20       34.62       34.35     29.94 o 
   1   2  20       35.15       21.60     14.96 o 
   2   2  20        8.30        4.41     18.70 o 
 -14   3  20       86.66       91.36     15.40 o 
 -13   3  20       10.45        1.12     10.40 o 
 -12   3  20      167.64      154.49     17.94 o 
 -11   3  20       33.77       11.49     11.77 o 
 -10   3  20      288.97      243.03     28.37 o 
  -9   3  20      408.49      449.65     26.36 o 
  -8   3  20        0.06       -5.55      7.98 o 
  -7   3  20        1.30       -5.37      8.97 o 
  -6   3  20        7.93       17.71     11.38 o 
  -5   3  20       20.79       12.49      9.62 o 
  -4   3  20      135.22      170.84     15.81 o 
  -3   3  20        2.06        0.80      9.42 o 
  -2   3  20       65.04       56.11     13.09 o 
  -1   3  20      133.54      103.37     15.79 o 
   0   3  20       14.90       26.30     17.16 o 
   1   3  20        0.91        3.23     18.23 o 
 -14   4  20        4.93       17.37     11.60 o 
 -13   4  20        9.92       14.40     11.06 o 
 -12   4  20      154.61      149.06     16.97 o 
 -11   4  20      213.32      238.60     38.14 o 
 -10   4  20      162.63      205.72     19.58 o 
  -9   4  20      191.16      195.74     17.48 o 
  -8   4  20       83.67       55.52     11.95 o 
  -7   4  20        1.81        4.24      8.55 o 
  -6   4  20       97.74      104.61     13.97 o 
  -5   4  20      185.53      211.96     19.40 o 
  -4   4  20      233.59      220.97     23.08 o 
  -3   4  20        9.67        8.28      9.74 o 
  -2   4  20       32.12       24.57     11.13 o 
  -1   4  20       38.29       20.61     12.85 o 
   0   4  20       30.72       17.92     17.33 o 
   1   4  20        0.14       -5.81     21.60 o 
 -13   5  20      138.58      136.37     17.05 o 
 -12   5  20       52.59       36.73     15.22 o 
 -11   5  20        4.55       -1.40      9.92 o 
 -10   5  20      115.85      134.56     24.21 o 
  -9   5  20       13.24        9.88     10.00 o 
  -8   5  20        1.06       -7.79      7.79 o 
  -7   5  20      241.27      243.81     23.89 o 
  -6   5  20      246.59      226.51     18.05 o 
  -5   5  20       79.55      100.81     13.84 o 
  -4   5  20       26.13       18.47     10.16 o 
  -3   5  20       22.12       34.08     12.80 o 
  -2   5  20      107.29      153.40     19.80 o 
  -1   5  20       90.20      100.21     37.52 o 
   0   5  20       38.85       37.09     21.73 o 
   1   5  20       53.16       68.50     24.39 o 
 -13   6  20      116.22      140.32     16.96 o 
 -12   6  20        0.06       -9.82      9.96 o 
 -11   6  20      128.16      138.65     17.93 o 
 -10   6  20      230.68      212.82     18.00 o 
  -9   6  20       72.70       81.90     13.78 o 
  -8   6  20      128.76      139.81     15.54 o 
  -7   6  20      115.47      129.40     14.92 o 
  -6   6  20      132.28      149.14     16.30 o 
  -5   6  20        4.23       27.87     10.93 o 
  -4   6  20      196.67      185.80     16.05 o 
  -3   6  20       13.05       -2.81     12.88 o 
  -2   6  20      259.84      245.41     31.05 o 
  -1   6  20       33.73       40.87     33.35 o 
   0   6  20        0.05      -19.33     19.33 o 
   1   6  20       14.98       15.67     20.88 o 
 -13   7  20       63.05       81.56     16.94 o 
 -12   7  20      107.87       99.52     15.39 o 
 -11   7  20       18.23       12.59     12.36 o 
 -10   7  20       31.53       24.78     11.92 o 
  -9   7  20       14.39       -4.68     10.93 o 
  -8   7  20      123.93      136.35     21.99 o 
  -7   7  20        5.87        7.76     11.54 o 
  -6   7  20       42.87       37.24     11.01 o 
  -5   7  20       46.69       50.89     12.26 o 
  -4   7  20      954.79      945.64     39.97 o 
  -3   7  20        1.79       -1.31     12.81 o 
  -2   7  20       81.80       86.78     23.31 o 
  -1   7  20        2.99       31.83     39.41 o 
   0   7  20        2.84       32.00     31.07 o 
   1   7  20       21.26       35.82     22.14 o 
 -12   8  20       62.42       60.16     13.96 o 
 -11   8  20        7.76       16.59     11.08 o 
 -10   8  20       14.84       17.93     12.14 o 
  -9   8  20       39.64       29.83     12.16 o 
  -8   8  20       36.05       44.04     11.33 o 
  -7   8  20       29.54       50.04     11.63 o 
  -6   8  20       85.38       58.92     12.86 o 
  -5   8  20        0.01        8.93     12.37 o 
  -4   8  20        5.98       11.86     12.86 o 
  -3   8  20       31.76       43.80     31.07 o 
  -2   8  20      127.06      168.62     28.46 o 
  -1   8  20       22.37      -13.65     14.98 o 
   0   8  20       14.92       14.33     18.81 o 
 -12   9  20        3.47       -0.68     11.69 o 
 -11   9  20       79.89       73.77     21.22 o 
 -10   9  20       14.00        8.95     14.94 o 
  -9   9  20       72.70       79.90     14.42 o 
  -8   9  20       24.80       16.92     10.10 o 
  -7   9  20      124.31      103.65     14.23 o 
  -6   9  20       13.55       -6.76     12.67 o 
  -5   9  20      162.87      183.75     21.13 o 
  -4   9  20      480.68      534.05     46.99 o 
  -3   9  20        2.18       12.92     18.52 o 
  -2   9  20        6.12        8.61     30.69 o 
  -1   9  20        0.09        4.55     27.66 o 
   0   9  20       70.00       54.57     40.93 o 
 -11  10  20       24.05       39.34     14.46 o 
 -10  10  20       29.04       30.56     13.67 o 
  -9  10  20      214.58      236.65     19.40 o 
  -8  10  20      123.03      168.93     19.64 o 
  -7  10  20       31.85       42.35     13.80 o 
  -6  10  20       32.80       18.35     12.72 o 
  -5  10  20        7.26       17.44     13.02 o 
  -4  10  20       33.58       42.44     21.22 o 
  -3  10  20        8.44       26.72     20.08 o 
  -2  10  20        1.64       23.49     38.65 o 
  -1  10  20       68.92       48.98     22.54 o 
 -11  11  20       12.76        3.95     12.36 o 
 -10  11  20        7.96        7.26     13.69 o 
  -9  11  20      153.32      164.62     21.74 o 
  -8  11  20       84.31       88.95     22.81 o 
  -7  11  20       14.83        8.22     12.87 o 
  -6  11  20       24.19       17.29     12.88 o 
  -5  11  20        0.30        1.86     17.56 o 
  -4  11  20      104.99      130.45     26.57 o 
  -3  11  20        5.49       -9.85     18.59 o 
  -2  11  20      109.22      114.96     27.45 o 
 -10  12  20       84.83      117.03     22.55 o 
  -9  12  20       68.28       67.91     18.40 o 
  -8  12  20        4.84        7.96     18.09 o 
  -7  12  20       10.63       24.92     14.62 o 
  -6  12  20      159.08      188.77     28.46 o 
  -5  12  20      157.17      182.77     31.07 o 
  -4  12  20       11.40       -0.21     19.67 o 
  -3  12  20       77.31       75.21     26.57 o 
  -8  13  20       13.13       27.08     20.08 o 
  -7  13  20        1.04      -14.18     16.88 o 
  -6  13  20       40.28       39.19     20.18 o 
  -5  13  20       18.39        6.53     19.28 o 
  -4  13  20        3.56      -18.65     18.65 o 
 -14   1  21       93.43       84.25     14.87 o 
 -13   1  21       64.63       47.95     13.40 o 
 -12   1  21        1.98       11.15     10.15 o 
 -11   1  21       47.00       50.66     12.54 o 
 -10   1  21        8.72       18.75      9.94 o 
  -9   1  21       30.36       25.07     10.55 o 
  -8   1  21       20.67       30.28     10.88 o 
  -7   1  21       72.95       88.77     13.85 o 
  -6   1  21       89.72       88.89     13.83 o 
  -5   1  21      505.82      435.24     37.68 o 
  -4   1  21       10.59        5.52     13.35 o 
  -3   1  21        6.74        2.81     10.24 o 
  -2   1  21       25.09       29.77     14.22 o 
  -1   1  21       54.29       32.73     16.04 o 
   0   1  21       29.71       44.41     14.86 o 
   1   1  21        7.80       -8.98     13.02 o 
 -14   2  21        4.89        6.62     12.51 o 
 -13   2  21        0.45       10.37     10.51 o 
 -12   2  21       33.66       38.34     12.58 o 
 -11   2  21        3.44       13.09      9.84 o 
 -10   2  21      443.01      497.78     25.71 o 
  -9   2  21        0.04       -1.07      8.94 o 
  -8   2  21       31.63       34.21     10.77 o 
  -7   2  21       12.39       -8.59      8.59 o 
  -6   2  21        0.32        7.01     10.12 o 
  -5   2  21      151.50      180.12     16.83 o 
  -4   2  21       46.87       43.92     12.01 o 
  -3   2  21      998.52      943.32     38.10 o 
  -2   2  21       40.38       30.51     12.74 o 
  -1   2  21        0.02        2.95     14.74 o 
   0   2  21       33.52       46.02     15.21 o 
   1   2  21      143.56      162.37     59.49 o 
 -13   3  21       38.97       43.59     15.43 o 
 -12   3  21       35.05       36.95     11.98 o 
 -11   3  21      287.94      254.93     24.18 o 
 -10   3  21        2.01        2.31      9.32 o 
  -9   3  21        4.23       -2.46      8.84 o 
  -8   3  21      226.59      213.79     19.05 o 
  -7   3  21       13.69       18.42     10.50 o 
  -6   3  21       34.34       32.62     10.72 o 
  -5   3  21       10.18       15.89     10.16 o 
  -4   3  21      369.36      418.58     24.61 o 
  -3   3  21      408.82      434.50     26.25 o 
  -2   3  21       32.98       21.08     12.28 o 
  -1   3  21       51.58       39.67     16.88 o 
   0   3  21      125.73      140.30     27.67 o 
   1   3  21        0.01       26.79     20.47 o 
 -13   4  21        3.29        0.61     11.04 o 
 -12   4  21        0.51       -4.82     10.56 o 
 -11   4  21      129.08      137.34     16.62 o 
 -10   4  21        4.64       -5.61     14.00 o 
  -9   4  21       48.81       45.02     11.91 o 
  -8   4  21      128.75      145.74     16.08 o 
  -7   4  21      192.89      222.20     18.20 o 
  -6   4  21       45.11       22.16     10.34 o 
  -5   4  21      267.58      271.55     19.36 o 
  -4   4  21        2.85        7.76      9.87 o 
  -3   4  21        0.05        3.10     10.76 o 
  -2   4  21        0.17        0.30     11.24 o 
  -1   4  21       21.98       30.97     22.01 o 
   0   4  21       35.92       52.03     28.80 o 
 -13   5  21       11.69       28.04     12.34 o 
 -12   5  21        9.76       12.20     11.28 o 
 -11   5  21      198.54      229.66     46.81 o 
 -10   5  21       81.12       61.15     13.36 o 
  -9   5  21        0.00        8.01      9.75 o 
  -8   5  21       45.87       54.97     12.33 o 
  -7   5  21       66.38       91.52     13.93 o 
  -6   5  21      413.13      402.67     22.76 o 
  -5   5  21      141.60      139.59     14.99 o 
  -4   5  21        0.01       -0.26      9.06 o 
  -3   5  21      119.37      137.60     18.83 o 
  -2   5  21        2.45       12.10     15.92 o 
  -1   5  21        2.96       -0.16     19.04 o 
   0   5  21       79.22       95.00     25.93 o 
 -13   6  21      122.26      171.28     18.59 o 
 -12   6  21       14.24       -2.96     13.98 o 
 -11   6  21       64.00       65.08     13.31 o 
 -10   6  21        6.90        8.82     10.14 o 
  -9   6  21       78.06       64.71     13.60 o 
  -8   6  21      188.78      199.03     17.89 o 
  -7   6  21       44.00       55.45     13.24 o 
  -6   6  21       19.75       13.58     13.67 o 
  -5   6  21      107.79      133.46     15.26 o 
  -4   6  21       50.89       62.71     14.06 o 
  -3   6  21      114.53      163.35     24.56 o 
  -2   6  21        9.76       -1.32     18.57 o 
  -1   6  21      105.72       88.67     43.20 o 
   0   6  21       32.79       40.52     22.49 o 
 -12   7  21        0.01       15.83     18.71 o 
 -11   7  21      250.52      299.21     30.41 o 
 -10   7  21      310.26      297.27     24.66 o 
  -9   7  21       74.50       97.55     15.26 o 
  -8   7  21      167.56      182.08     17.36 o 
  -7   7  21       32.98       55.07     12.23 o 
  -6   7  21       18.87        8.72      9.91 o 
  -5   7  21        1.53        4.45     10.09 o 
  -4   7  21      117.29      119.32     27.59 o 
  -3   7  21       58.30       93.36     23.07 o 
  -2   7  21        7.92       12.61     18.43 o 
  -1   7  21       32.37       13.64     38.65 o 
   0   7  21       96.74      115.73     29.14 o 
 -12   8  21       56.26       82.89     15.02 o 
 -11   8  21        2.55        0.22     10.87 o 
 -10   8  21        0.10        2.59     10.61 o 
  -9   8  21      465.22      513.75     42.96 o 
  -8   8  21       36.66       34.50     11.42 o 
  -7   8  21       10.77       13.92      9.58 o 
  -6   8  21       38.11       48.48     12.19 o 
  -5   8  21      135.62      197.73     22.27 o 
  -4   8  21       19.94       40.64     16.50 o 
  -3   8  21        3.20      -18.19     18.19 o 
  -2   8  21       57.11       26.93     31.07 o 
  -1   8  21       24.69       31.55     34.48 o 
 -11   9  21        2.74       12.69     12.16 o 
 -10   9  21       79.54       75.02     15.59 o 
  -9   9  21       47.90       22.81     11.35 o 
  -8   9  21       62.35       34.13     15.10 o 
  -7   9  21        2.37       -1.07     11.61 o 
  -6   9  21       82.42       72.65     16.81 o 
  -5   9  21        3.23        4.67     12.92 o 
  -4   9  21      184.08      265.96     31.83 o 
  -3   9  21        8.97       11.60     18.47 o 
  -2   9  21      329.11      352.87     38.78 o 
  -1   9  21        0.07      -20.84     20.84 o 
 -11  10  21       33.66       50.88     14.22 o 
 -10  10  21       85.33       74.90     18.27 o 
  -9  10  21        0.29       10.18     12.94 o 
  -8  10  21       12.73       26.70     13.42 o 
  -7  10  21        5.36       16.67     12.47 o 
  -6  10  21        0.33        3.66     12.85 o 
  -5  10  21       16.07       55.30     21.34 o 
  -4  10  21       66.02       78.51     23.18 o 
  -3  10  21        8.30        5.89     20.61 o 
  -2  10  21        5.31      -33.35     33.35 o 
 -10  11  21        2.98        0.87     11.41 o 
  -9  11  21        4.32       15.56     17.92 o 
  -8  11  21        0.07        0.02     11.46 o 
  -7  11  21       12.73       21.85     14.40 o 
  -6  11  21       22.56       10.85     23.12 o 
  -5  11  21       28.38       37.58     19.69 o 
  -4  11  21        0.16       -4.88     18.47 o 
  -3  11  21       52.79       51.89     24.63 o 
  -9  12  21      139.66      122.30     26.28 o 
  -8  12  21       13.69       19.54     14.54 o 
  -7  12  21        5.29       27.20     16.59 o 
  -6  12  21        6.72      -14.94     18.52 o 
  -5  12  21      127.72      142.45     35.62 o 
  -4  12  21       99.25       91.73     27.60 o 
 -13   0  22       56.80       77.83     27.66 o 
 -12   0  22       83.66       84.49     21.36 o 
 -11   0  22       98.68      102.25     42.06 o 
 -10   0  22      131.11       97.16     21.36 o 
  -9   0  22        4.14        2.06     13.18 o 
  -8   0  22      269.55      285.10     39.41 o 
  -7   0  22       32.59       29.85     20.84 o 
  -6   0  22       37.62       50.93     16.96 o 
  -5   0  22       34.35       17.80     15.56 o 
  -4   0  22      143.46      149.19     23.81 o 
  -3   0  22        2.27        2.72     14.91 o 
  -2   0  22       41.09        0.60     16.56 o 
  -1   0  22        0.22      -11.33     18.57 o 
   0   0  22       39.97       93.14     24.21 o 
 -13   1  22        3.03        3.13     10.21 o 
 -12   1  22       17.09        9.32     10.40 o 
 -11   1  22      155.94      144.98     16.88 o 
 -10   1  22        1.03        1.78      9.58 o 
  -9   1  22        9.95        4.75      9.35 o 
  -8   1  22       65.79       51.82     12.59 o 
  -7   1  22        0.01       -0.76      8.54 o 
  -6   1  22      105.18       81.84     14.76 o 
  -5   1  22       15.81       -3.70      9.42 o 
  -4   1  22       66.76       82.79     29.32 o 
  -3   1  22      147.35      135.93     16.31 o 
  -2   1  22       13.11       10.04     12.35 o 
  -1   1  22       26.03       15.06     14.68 o 
   0   1  22       15.59       10.77     13.62 o 
 -13   2  22       70.35       59.06     14.20 o 
 -12   2  22       33.73       42.11     13.24 o 
 -11   2  22       17.58       26.91     11.77 o 
 -10   2  22        0.57       -2.24      9.15 o 
  -9   2  22      123.26      162.00     17.03 o 
  -8   2  22       31.97       20.16     10.93 o 
  -7   2  22        0.76        1.16      9.95 o 
  -6   2  22       36.31       46.08     12.28 o 
  -5   2  22      395.95      401.11     23.07 o 
  -4   2  22       25.50       49.39     13.89 o 
  -3   2  22       27.06       28.94     12.00 o 
  -2   2  22      138.84      129.90     16.55 o 
  -1   2  22        1.94      -12.96     12.96 o 
   0   2  22        1.45       -8.62     16.88 o 
 -13   3  22        4.31        5.12     10.37 o 
 -12   3  22        5.97       30.68     11.81 o 
 -11   3  22       82.08      113.43     15.73 o 
 -10   3  22       88.03      125.77     16.13 o 
  -9   3  22        0.40      -10.06     10.06 o 
  -8   3  22       17.87       26.72     10.64 o 
  -7   3  22       65.93       76.47     13.74 o 
  -6   3  22       17.63       16.65     11.60 o 
  -5   3  22       16.92       30.69     11.35 o 
  -4   3  22       23.74       14.37     10.67 o 
  -3   3  22      361.42      359.67     29.77 o 
  -2   3  22       38.34       50.20     14.22 o 
  -1   3  22        0.67        1.54     17.09 o 
   0   3  22        8.27       13.80     18.91 o 
 -13   4  22       35.91       53.72     16.24 o 
 -12   4  22        1.88       20.17     11.15 o 
 -11   4  22        2.17       17.66     11.74 o 
 -10   4  22      106.14       97.84     14.92 o 
  -9   4  22      360.36      388.50     23.66 o 
  -8   4  22       30.62       27.14     14.11 o 
  -7   4  22       59.52       49.38     12.17 o 
  -6   4  22      114.91      121.35     15.57 o 
  -5   4  22       27.34       22.84     10.81 o 
  -4   4  22       65.76       66.02     14.33 o 
  -3   4  22      202.22      249.73     22.97 o 
  -2   4  22        0.05      -14.39     22.33 o 
  -1   4  22       18.48        0.00     34.11 o 
 -13   5  22      146.20      179.49     30.08 o 
 -12   5  22      167.33      173.52     21.36 o 
 -11   5  22       10.52       24.66     11.51 o 
 -10   5  22      384.17      406.15     24.86 o 
  -9   5  22       44.69       52.34     13.03 o 
  -8   5  22       17.09       11.27     10.38 o 
  -7   5  22        6.62        3.23     10.17 o 
  -6   5  22      453.93      519.07     25.84 o 
  -5   5  22       84.87       94.20     18.32 o 
  -4   5  22       47.94       48.08     12.51 o 
  -3   5  22       20.32       61.70     18.37 o 
  -2   5  22        8.41       -5.58     27.28 o 
  -1   5  22       14.74      -29.56     29.56 o 
 -12   6  22       24.34       36.56     15.39 o 
 -11   6  22      419.48      443.23     27.24 o 
 -10   6  22       47.41       56.39     20.13 o 
  -9   6  22       43.86       61.93     13.28 o 
  -8   6  22        1.90        7.00     10.01 o 
  -7   6  22      144.28      176.24     21.33 o 
  -6   6  22        6.56       15.07     10.70 o 
  -5   6  22       16.69       34.81     11.77 o 
  -4   6  22      111.67       77.73     18.25 o 
  -3   6  22        1.15       -1.97     16.01 o 
  -2   6  22        8.57       -1.24     18.22 o 
  -1   6  22        0.50        6.77     19.28 o 
 -12   7  22       40.09       35.03     13.75 o 
 -11   7  22        6.70       16.30     13.74 o 
 -10   7  22      100.30       89.16     17.17 o 
  -9   7  22      164.54      182.24     18.48 o 
  -8   7  22      290.57      316.01     21.50 o 
  -7   7  22       95.62       67.63     13.73 o 
  -6   7  22        1.06        0.71     10.39 o 
  -5   7  22        5.39        2.71     13.57 o 
  -4   7  22        8.49       17.89     14.63 o 
  -3   7  22      177.37      189.20     29.44 o 
  -2   7  22       57.81       17.94     23.27 o 
 -11   8  22       19.04        6.09     15.18 o 
 -10   8  22       28.89        3.99     11.17 o 
  -9   8  22        1.49        4.80     10.49 o 
  -8   8  22        1.63       19.05     11.04 o 
  -7   8  22        5.28        2.82     10.28 o 
  -6   8  22       45.36       74.68     17.56 o 
  -5   8  22       14.77       34.40     14.37 o 
  -4   8  22       45.56       66.06     23.69 o 
  -3   8  22       79.68       69.58     29.94 o 
  -2   8  22        2.27      -17.47     30.32 o 
 -11   9  22       43.36       47.35     14.36 o 
 -10   9  22        0.84        4.25     10.71 o 
  -9   9  22        3.76       -1.52      9.93 o 
  -8   9  22       61.01       64.75     13.53 o 
  -7   9  22       13.66       11.08     13.10 o 
  -6   9  22        0.17        8.55     13.59 o 
  -5   9  22        1.16       15.03     18.23 o 
  -4   9  22       18.80       18.77     18.09 o 
  -3   9  22      124.48       95.02     36.76 o 
 -10  10  22       58.68       87.00     18.67 o 
  -9  10  22        0.09       12.32     15.85 o 
  -8  10  22       24.06       54.49     16.22 o 
  -7  10  22      168.59      189.73     23.08 o 
  -6  10  22       32.95       40.53     16.52 o 
  -5  10  22        2.99       16.85     18.76 o 
  -4  10  22      118.61      148.97     28.87 o 
  -9  11  22        1.11       26.39     14.68 o 
  -8  11  22        6.03        0.61     13.84 o 
  -7  11  22        2.54       23.15     16.18 o 
  -6  11  22       18.00        3.84     20.18 o 
  -5  11  22      183.41      248.61     32.25 o 
 -13   1  23       59.53       84.27     15.93 o 
 -12   1  23        5.12       21.13     11.78 o 
 -11   1  23        4.64       10.11     11.28 o 
 -10   1  23      129.94      151.57     28.66 o 
  -9   1  23       77.05       81.30     14.41 o 
  -8   1  23       10.03       18.11     10.72 o 
  -7   1  23       61.51       51.35     14.11 o 
  -6   1  23       87.72      125.30     16.33 o 
  -5   1  23      165.91      167.34     17.90 o 
  -4   1  23      148.72      130.23     17.02 o 
  -3   1  23       44.71       43.72     13.81 o 
  -2   1  23        1.37        2.22     13.48 o 
  -1   1  23       30.74       27.62     18.38 o 
 -13   2  23       41.29       55.58     17.76 o 
 -12   2  23       82.30      111.37     16.86 o 
 -11   2  23        0.26        2.68     10.08 o 
 -10   2  23       33.73       30.65     14.88 o 
  -9   2  23      243.81      246.04     28.11 o 
  -8   2  23       19.62       27.34     11.89 o 
  -7   2  23      292.42      325.94     22.19 o 
  -6   2  23        3.35       14.28     10.99 o 
  -5   2  23       15.18       19.17     11.59 o 
  -4   2  23        6.52        3.47     10.93 o 
  -3   2  23      132.64      133.93     20.78 o 
  -2   2  23      210.47      274.04     22.75 o 
  -1   2  23       19.39      -10.73     17.73 o 
 -13   3  23        0.65       16.67     11.21 o 
 -12   3  23       30.83       14.83     21.44 o 
 -11   3  23      110.17      114.32     18.05 o 
 -10   3  23       16.62       37.18     12.27 o 
  -9   3  23       77.40       82.22     14.69 o 
  -8   3  23       87.33       88.39     15.27 o 
  -7   3  23       56.03       82.99     14.24 o 
  -6   3  23       56.52       33.99     12.72 o 
  -5   3  23        5.88       15.71     11.44 o 
  -4   3  23       62.51       64.45     14.55 o 
  -3   3  23        1.90       -3.35     11.51 o 
  -2   3  23        8.89       14.34     13.23 o 
 -12   4  23      110.78      176.53     19.67 o 
 -11   4  23      144.50      195.97     25.71 o 
 -10   4  23        6.72       15.65     11.13 o 
  -9   4  23        0.00       12.69     10.40 o 
  -8   4  23       24.56       41.31     12.90 o 
  -7   4  23        0.23        0.82      9.82 o 
  -6   4  23        0.94       -3.01      9.88 o 
  -5   4  23       82.10      103.07     15.64 o 
  -4   4  23        2.10        5.84     11.17 o 
  -3   4  23      110.26       94.72     16.01 o 
  -2   4  23       68.11       35.62     19.64 o 
 -12   5  23       63.51       66.30     14.94 o 
 -11   5  23       18.41       16.69     12.25 o 
 -10   5  23        0.13       -4.24     10.25 o 
  -9   5  23        9.02        4.01     10.61 o 
  -8   5  23        3.80        5.33      9.66 o 
  -7   5  23       82.76       99.81     15.26 o 
  -6   5  23       85.70      103.93     15.93 o 
  -5   5  23        0.22        0.39      9.90 o 
  -4   5  23       14.68        5.52     12.04 o 
  -3   5  23       45.90       92.99     21.07 o 
  -2   5  23        7.73      -13.45     20.61 o 
 -12   6  23       23.61       12.81     13.78 o 
 -11   6  23       35.12       32.59     13.10 o 
 -10   6  23        3.83       14.65     16.41 o 
  -9   6  23       58.92       37.05     18.82 o 
  -8   6  23       23.57        7.71     10.43 o 
  -7   6  23       54.47       83.32     14.98 o 
  -6   6  23       13.67       23.05     11.53 o 
  -5   6  23       14.66       25.28     14.88 o 
  -4   6  23      104.50      121.98     22.16 o 
  -3   6  23       10.23       27.51     20.04 o 
  -2   6  23       18.60       21.96     31.07 o 
 -11   7  23      112.52       92.84     16.57 o 
 -10   7  23       97.23       92.17     16.19 o 
  -9   7  23        4.88       12.42     11.15 o 
  -8   7  23        4.03       23.33     11.52 o 
  -7   7  23        0.27       12.25     10.99 o 
  -6   7  23       11.43       40.38     15.21 o 
  -5   7  23       22.21       34.49     17.32 o 
  -4   7  23       15.79       -1.17     31.07 o 
  -3   7  23       18.01       15.56     19.85 o 
 -11   8  23       57.57       62.88     19.47 o 
 -10   8  23       14.14       32.37     12.34 o 
  -9   8  23      164.86      164.08     18.45 o 
  -8   8  23       23.74       68.86     18.02 o 
  -7   8  23        1.79       19.59     14.33 o 
  -6   8  23       13.29       47.51     16.88 o 
  -5   8  23       24.96       25.03     15.58 o 
  -4   8  23       24.84        0.79     18.76 o 
  -3   8  23       62.43       23.51     23.13 o 
 -10   9  23        5.69       -1.98     11.32 o 
  -9   9  23        0.10        8.67     10.70 o 
  -8   9  23        5.56       24.88     19.86 o 
  -7   9  23       59.02       72.12     18.52 o 
  -6   9  23       75.96       75.28     23.64 o 
  -5   9  23      162.96      229.41     32.51 o 
  -4   9  23        0.89      -21.45     37.14 o 
  -9  10  23        1.70        1.52     21.98 o 
  -8  10  23       51.73       58.37     17.97 o 
  -7  10  23        2.15       10.57     20.02 o 
  -6  10  23      164.15      189.25     31.69 o 
 -12   0  24       10.51       -6.15     18.19 o 
 -11   0  24       74.28      132.86     25.30 o 
 -10   0  24      412.30      413.91     36.25 o 
  -9   0  24       67.73       81.54     22.12 o 
  -8   0  24       37.41       40.87     18.57 o 
  -7   0  24       28.05       43.41     17.90 o 
  -6   0  24        1.25       31.78     17.64 o 
  -5   0  24       58.67       62.47     20.72 o 
  -4   0  24      145.04      170.70     59.49 o 
  -3   0  24       59.24       84.52     23.96 o 
  -2   0  24       14.96       24.67     21.87 o 
 -12   1  24       32.67       42.61     13.60 o 
 -11   1  24        2.70       11.55     10.40 o 
 -10   1  24        9.66       20.72     11.78 o 
  -9   1  24       44.34       56.97     14.43 o 
  -8   1  24      186.62      188.35     19.18 o 
  -7   1  24       67.33       90.70     16.52 o 
  -6   1  24       13.79       18.21     12.39 o 
  -5   1  24        2.68       16.37     12.11 o 
  -4   1  24        9.28       -9.47     17.72 o 
  -3   1  24       56.08       67.22     15.48 o 
  -2   1  24        0.00      -12.90     12.90 o 
 -12   2  24      183.70      253.53     30.63 o 
 -11   2  24        8.20        8.39     10.92 o 
 -10   2  24       31.62       36.49     12.36 o 
  -9   2  24        4.49       21.94     11.91 o 
  -8   2  24      314.51      361.35     23.94 o 
  -7   2  24        1.31        1.78     10.55 o 
  -6   2  24      112.11      141.82     26.47 o 
  -5   2  24       29.57       18.04     12.79 o 
  -4   2  24       94.06       85.38     16.16 o 
  -3   2  24        0.22        4.15     13.68 o 
 -12   3  24       51.39      108.07     16.77 o 
 -11   3  24        0.03        0.84     10.33 o 
 -10   3  24        0.47        6.83     10.94 o 
  -9   3  24        2.94       10.59     10.87 o 
  -8   3  24        4.45       20.11     11.81 o 
  -7   3  24       11.30       11.47     11.06 o 
  -6   3  24        4.36       20.20     12.63 o 
  -5   3  24        6.46       14.92     14.33 o 
  -4   3  24       50.48       37.57     13.67 o 
  -3   3  24       11.31       11.41     12.88 o 
 -12   4  24       89.94       92.43     16.69 o 
 -11   4  24       84.31       81.12     19.59 o 
 -10   4  24        2.36       13.46     11.58 o 
  -9   4  24        0.25        7.91     10.76 o 
  -8   4  24        9.19       15.44     11.15 o 
  -7   4  24      173.69      175.18     18.35 o 
  -6   4  24       28.92       30.97     15.97 o 
  -5   4  24       18.43        5.13     11.45 o 
  -4   4  24       27.91       47.75     14.34 o 
  -3   4  24       19.01        9.51     17.26 o 
 -11   5  24        7.69       19.81     12.32 o 
 -10   5  24      125.37      159.06     18.77 o 
  -9   5  24      139.74      186.87     19.52 o 
  -8   5  24       45.61       47.27     13.51 o 
  -7   5  24       17.38       13.99     11.64 o 
  -6   5  24        5.45       21.08     11.57 o 
  -5   5  24      207.44      218.17     20.29 o 
  -4   5  24       22.98       29.06     17.27 o 
  -3   5  24       15.98      -10.21     26.53 o 
 -11   6  24       30.32       41.87     14.49 o 
 -10   6  24       83.18      131.33     17.46 o 
  -9   6  24       10.64       37.33     12.58 o 
  -8   6  24        1.61       17.62     11.89 o 
  -7   6  24        8.47        8.29     11.45 o 
  -6   6  24       11.09       19.71     11.74 o 
  -5   6  24       40.36       25.98     17.36 o 
  -4   6  24        0.07       13.95     16.41 o 
 -10   7  24      108.73      117.39     17.03 o 
  -9   7  24       67.18       75.31     15.14 o 
  -8   7  24      136.46      153.95     18.42 o 
  -7   7  24       92.40      110.05     18.42 o 
  -6   7  24       69.04       53.55     21.32 o 
  -5   7  24        1.91        5.66     15.75 o 
  -4   7  24       32.57       34.96     29.18 o 
  -9   8  24        1.59       17.73     16.52 o 
  -8   8  24        3.76       14.08     14.22 o 
  -7   8  24       19.89       16.83     14.85 o 
  -6   8  24        1.67      -13.28     16.53 o 
  -5   8  24        0.20       -0.93     19.36 o 
  -8   9  24        5.61       10.61     23.49 o 
  -7   9  24       35.98       59.12     28.80 o 
 -11   1  25        2.53        5.63     16.21 o 
 -10   1  25       28.57       44.05     20.68 o 
  -9   1  25      178.62      184.14     33.47 o 
  -8   1  25        1.03       12.24     11.90 o 
  -7   1  25       22.25       34.29     13.80 o 
  -6   1  25        0.53      -10.89     10.89 o 
  -5   1  25      199.30      204.28     21.05 o 
  -4   1  25        2.24       16.60     12.86 o 
 -11   2  25       98.79      102.33     17.03 o 
 -10   2  25       17.41       10.09     11.73 o 
  -9   2  25       75.89       48.74     21.88 o 
  -8   2  25       29.45       36.47     13.09 o 
  -7   2  25        5.04       15.62     12.08 o 
  -6   2  25        2.02        9.25     11.96 o 
  -5   2  25      252.77      258.96     22.16 o 
  -4   2  25      252.78      267.24     22.55 o 
 -11   3  25      131.24      144.06     19.23 o 
 -10   3  25       46.83       44.56     13.77 o 
  -9   3  25        2.36       -2.26     11.16 o 
  -8   3  25        3.12        2.72     12.03 o 
  -7   3  25      209.84      288.93     22.76 o 
  -6   3  25       22.98       13.14     12.15 o 
  -5   3  25       14.40       14.75     13.38 o 
  -4   3  25        5.32        9.97     17.58 o 
 -11   4  25      125.72      155.20     19.42 o 
 -10   4  25       23.01       43.24     13.13 o 
  -9   4  25        2.61       -7.93     12.91 o 
  -8   4  25        5.63        5.87     10.97 o 
  -7   4  25       64.00       61.76     19.80 o 
  -6   4  25       20.98       28.21     13.66 o 
  -5   4  25        0.26        1.06     11.95 o 
 -10   5  25        0.29        1.06     11.12 o 
  -9   5  25        0.40        7.27     11.94 o 
  -8   5  25       95.65       97.66     16.73 o 
  -7   5  25        2.52       15.37     12.26 o 
  -6   5  25       66.94       86.72     23.17 o 
  -5   5  25       17.61       52.71     19.09 o 
 -10   6  25      470.83      562.59     50.61 o 
  -9   6  25        8.72       25.09     12.38 o 
  -8   6  25      159.75      196.73     20.13 o 
  -7   6  25        0.11       18.30     12.56 o 
  -6   6  25       40.69       57.91     18.92 o 
  -8   7  25       31.28       55.00     14.53 o 
  -7   7  25        6.91       25.71     16.67 o 
 -10   0  26       13.55       28.37     22.36 o 
  -9   0  26       60.57       73.15     22.01 o 
  -8   0  26       21.69        9.89     17.24 o 
  -7   0  26        5.86        9.98     17.90 o 
  -6   0  26       29.20        4.17     17.55 o 
 -10   1  26       48.38       55.24     17.39 o 
  -9   1  26       12.59        2.01     11.86 o 
  -8   1  26        2.23       23.05     13.37 o 
  -7   1  26        0.67        5.72     12.60 o 
  -6   1  26        5.56        1.41     12.48 o 
 -10   2  26        5.98        2.00     11.88 o 
  -9   2  26        7.20       33.49     21.99 o 
  -8   2  26        1.68        1.75     12.95 o 
  -7   2  26        0.06        8.11     11.86 o 
  -6   2  26       71.92       52.63     21.67 o 
 -10   3  26      118.86      161.43     42.44 o 
  -9   3  26        0.04        7.51     11.88 o 
  -8   3  26        0.39       20.60     12.38 o 
  -7   3  26        0.27        7.77     13.73 o 
  -9   4  26        2.80       -5.57     11.55 o 
  -8   4  26        0.66       22.84     15.42 o 
  -7   4  26       13.93        3.60     12.57 o 
                                                 
